# Supplementary material for: Genome-wide association study of Mycobacterium avium subspecies Paratuberculosis infection in Chinese Holstein
Source: BMC Genomics. 2018 Dec 27;19:972. doi: 10.1186/s12864-018-5385-3 (PMC6307165; doi:10.1186/s12864-018-5385-3)
Supplement: Supplementary file 1 — MAP file of SNP data. (MAP 3577 kb) [file 12864_2018_5385_MOESM1_ESM.map]

1	BovineHD0100000026	0	78655
1	BovineHD0100000035	0	120183
1	Hapmap43437-BTA-101873	0	135098
1	BovineHD0100000048	0	158820
1	BovineHD0100000051	0	163995
1	BovineHD0100000057	0	183040
1	BovineHD0100000064	0	208728
1	BovineHD0100000067	0	218271
1	ARS-BFGL-NGS-16466	0	267940
1	BovineHD0100000079	0	278952
1	BovineHD0100000082	0	290690
1	BovineHD0100000086	0	309487
1	BovineHD0100000092	0	331465
1	BovineHD0100000095	0	342923
1	BovineHD0100000106	0	362318
1	BovineHD0100000110	0	376967
1	BovineHD0100000135	0	407990
1	BovineHD0100000136	0	413044
1	BovineHD0100000151	0	452345
1	BovineHD0100000155	0	458718
1	BovineHD0100000161	0	465262
1	ARS-BFGL-NGS-98142	0	471078
1	BovineHD0100000166	0	473223
1	BovineHD0100000170	0	487056
1	BovineHD0100000173	0	509915
1	Hapmap53946-rs29015852	0	516404
1	ARS-BFGL-NGS-114208	0	533815
1	BovineHD0100000180	0	538561
1	BovineHD0100000183	0	555049
1	ARS-BFGL-NGS-66449	0	571340
1	BovineHD0100000200	0	602066
1	BovineHD0100000213	0	639934
1	BovineHD0100000221	0	654881
1	BovineHD0100000224	0	664791
1	BovineHD0100000229	0	679689
1	BovineHD0100000234	0	695310
1	BovineHD0100000242	0	737648
1	BovineHD0100000244	0	747573
1	BovineHD0100000247	0	766062
1	BovineHD0100000254	0	811543
1	BovineHD0100000257	0	819621
1	BovineHD0100000261	0	835371
1	ARS-BFGL-BAC-32770	0	845494
1	BovineHD0100000280	0	866012
1	ARS-BFGL-NGS-65067	0	883895
1	BovineHD0100000291	0	895420
1	BovineHD0100000293	0	900799
1	BovineHD0100000297	0	906528
1	ARS-BFGL-BAC-32722	0	929617
1	BovineHD0100000304	0	931233
1	ARS-BFGL-BAC-34682	0	950841
1	BovineHD0100000319	0	964835
1	ARS-BFGL-NGS-3964	0	974586
1	BovineHD0100000331	0	994437
1	ARS-BFGL-NGS-98203	0	1009504
1	BovineHD0100000344	0	1040958
1	BovineHD0100000350	0	1064428
1	BovineHD0100000354	0	1082403
1	BovineHD0100000360	0	1100850
1	ARS-BFGL-BAC-2376	0	1114422
1	BovineHD0100000370	0	1132067
1	BovineHD0100000373	0	1143137
1	BovineHD0100000382	0	1196883
1	BTA-49284-no-rs	0	1209308
1	ARS-BFGL-BAC-6557	0	1234172
1	BovineHD0100000391	0	1248050
1	ARS-BFGL-BAC-7196	0	1264369
1	BovineHD0100000396	0	1268841
1	BovineHD0100000400	0	1282813
1	ARS-BFGL-BAC-12931	0	1288510
1	BovineHD0100000402	0	1289881
1	BovineHD0100000406	0	1304562
1	ARS-BFGL-BAC-14857	0	1336351
1	Hapmap53766-ss46526150	0	1359951
1	BovineHD0100000426	0	1363932
1	BovineHD4100000006	0	1376932
1	ARS-BFGL-NGS-115971	0	1385605
1	BovineHD0100000434	0	1397493
1	BovineHD0100000436	0	1406152
1	BovineHD0100000437	0	1411277
1	BovineHD0100000445	0	1450025
1	BovineHD0100000453	0	1485786
1	BovineHD0100000455	0	1492106
1	BTA-39394-no-rs	0	1513277
1	BovineHD0100000473	0	1529411
1	BovineHD0100000488	0	1557330
1	BovineHD0100000492	0	1564118
1	BovineHD0100000506	0	1578430
1	BovineHD0100000510	0	1582287
1	ARS-BFGL-NGS-105306	0	1582828
1	ARS-BFGL-NGS-87636	0	1603944
1	BovineHD0100000526	0	1650994
1	ARS-BFGL-NGS-39992	0	1668494
1	ARS-BFGL-BAC-4401	0	1735779
1	ARS-BFGL-BAC-13059	0	1760113
1	ARS-BFGL-BAC-14930	0	1782724
1	ARS-BFGL-NGS-25183	0	1896112
1	ARS-BFGL-NGS-76349	0	1921756
1	ARS-BFGL-BAC-7317	0	1983902
1	BovineHD0100000619	0	2023687
1	BovineHD0100000624	0	2031939
1	BovineHD0100000629	0	2040563
1	BovineHD0100000636	0	2071084
1	BovineHD0100000646	0	2117893
1	BovineHD0100000658	0	2172869
1	BovineHD0100000668	0	2222338
1	BovineHD0100000676	0	2250886
1	BovineHD0100000681	0	2262097
1	BovineHD0100000687	0	2277218
1	ARS-BFGL-NGS-115671	0	2313042
1	BovineHD0100000714	0	2328001
1	BovineHD0100000717	0	2336571
1	BovineHD0100000721	0	2340614
1	BovineHD0100000734	0	2357864
1	ARS-BFGL-NGS-71085	0	2393763
1	BovineHD0100000780	0	2426750
1	BovineHD4100000021	0	2451905
1	ARS-BFGL-NGS-103391	0	2462297
1	BovineHD0100000805	0	2471818
1	BovineHD0100000807	0	2475470
1	BovineHD0100000813	0	2488038
1	BovineHD4100000023	0	2509966
1	ARS-BFGL-NGS-22858	0	2524748
1	BovineHD0100000837	0	2544384
1	BovineHD0100000845	0	2571651
1	ARS-BFGL-NGS-92033	0	2582894
1	BovineHD0100000857	0	2595204
1	BovineHD0100000861	0	2619540
1	BovineHD0100000863	0	2632340
1	ARS-BFGL-NGS-89044	0	2645246
1	BovineHD0100000872	0	2658686
1	BovineHD0100000878	0	2669386
1	ARS-BFGL-NGS-79093	0	2676888
1	BovineHD0100000887	0	2694947
1	BovineHD0100000895	0	2712746
1	BovineHD0100000899	0	2724584
1	BovineHD0100000905	0	2741967
1	BovineHD0100000908	0	2749057
1	ARS-BFGL-NGS-98287	0	2749920
1	BovineHD0100000917	0	2758093
1	BovineHD0100000923	0	2763184
1	BTB-00001612	0	2771830
1	BovineHD0100000930	0	2784249
1	Hapmap53592-rs29009975	0	2799458
1	BovineHD0100000946	0	2830528
1	BovineHD0100000948	0	2836361
1	ARS-BFGL-NGS-15775	0	2847001
1	BovineHD0100000953	0	2861346
1	BovineHD0100000956	0	2866446
1	BovineHD0100000964	0	2882794
1	ARS-BFGL-NGS-59192	0	2886955
1	BovineHD0100000971	0	2898664
1	BovineHD0100000982	0	2937524
1	BTB-00001299	0	2942947
1	BovineHD0100046373	0	2956417
1	ARS-BFGL-NGS-37412	0	2977063
1	BovineHD0100001009	0	3006723
1	ARS-BFGL-NGS-16784	0	3010948
1	BovineHD0100001017	0	3023897
1	BovineHD0100001022	0	3044481
1	BTB-02081949	0	3079342
1	BovineHD0100001043	0	3139145
1	ARS-BFGL-NGS-43924	0	3148834
1	BovineHD0100001045	0	3150839
1	BovineHD0100001052	0	3177515
1	ARS-BFGL-NGS-30999	0	3197378
1	BovineHD0100001066	0	3230920
1	ARS-USMARC-Parent-DQ381153-rs29012842	0	3249057
1	BovineHD0100001080	0	3259031
1	BovineHD0100001083	0	3263364
1	BovineHD0100001088	0	3280661
1	BovineHD0100001090	0	3289419
1	ARS-BFGL-NGS-37505	0	3295844
1	BovineHD0100001094	0	3305067
1	BovineHD0100001098	0	3318508
1	BovineHD0100001101	0	3329148
1	ARS-BFGL-NGS-107481	0	3343059
1	BovineHD0100001109	0	3361183
1	BovineHD0100001114	0	3368385
1	ARS-BFGL-NGS-108686	0	3377291
1	BTA-31687-no-rs	0	3404571
1	ARS-BFGL-NGS-36096	0	3433611
1	BovineHD0100001143	0	3446917
1	BovineHD0100001148	0	3453784
1	BTA-32603-no-rs	0	3459530
1	BovineHD0100001154	0	3472956
1	ARS-BFGL-NGS-109014	0	3495838
1	BovineHD0100001164	0	3515994
1	BovineHD0100001174	0	3546860
1	BovineHD4100000036	0	3553857
1	ARS-BFGL-NGS-43005	0	3568205
1	BovineHD0100001188	0	3585190
1	Hapmap59750-rs29024375	0	3601437
1	BTB-00002335	0	3628012
1	BovineHD0100001225	0	3639885
1	ARS-BFGL-NGS-107287	0	3649944
1	BovineHD0100001235	0	3667210
1	Hapmap42514-BTA-33574	0	3687110
1	BovineHD0100001246	0	3710175
1	BovineHD0100001254	0	3757711
1	ARS-BFGL-NGS-81011	0	3792863
1	BovineHD0100001276	0	3808362
1	BovineHD0100001280	0	3825308
1	BTB-00003162	0	3846214
1	BovineHD0100001293	0	3869530
1	BTB-00003073	0	3873380
1	BovineHD0100001301	0	3881053
1	BovineHD0100001308	0	3893570
1	BTB-00002966	0	3913742
1	ARS-BFGL-BAC-15173	0	3953844
1	BovineHD0100001326	0	3975003
1	BovineHD0100001332	0	3987104
1	BovineHD0100001342	0	4017463
1	Hapmap42913-BTA-33619	0	4052161
1	BovineHD0100001367	0	4065811
1	BTA-33606-no-rs	0	4076896
1	BovineHD0100001373	0	4094558
1	BTB-00002687	0	4104195
1	BovineHD0100001394	0	4189504
1	BovineHD0100001406	0	4273282
1	BTB-01747944	0	4282516
1	BovineHD0100001409	0	4286473
1	BTB-01991572	0	4290404
1	BTB-02105769	0	4311365
1	ARS-BFGL-NGS-65157	0	4348137
1	BovineHD0100001424	0	4361639
1	BovineHD0100001441	0	4402179
1	BovineHD0100001444	0	4421333
1	BTB-01996267	0	4451105
1	BovineHD0100001459	0	4514497
1	BovineHD0100001464	0	4532199
1	BovineHD0100001483	0	4572247
1	BovineHD0100001485	0	4585199
1	Hapmap38555-BTA-101264	0	4602508
1	BovineHD0100001491	0	4608260
1	BovineHD0100001499	0	4622963
1	BovineHD0100001507	0	4636357
1	BTB-01160486	0	4648383
1	BovineHD0100001515	0	4659002
1	Hapmap60540-rs29021339	0	4727118
1	BovineHD0100001535	0	4740225
1	BovineHD0100001536	0	4746952
1	BTB-01160333	0	4755056
1	BovineHD0100001539	0	4762830
1	Hapmap60652-rs29022048	0	4784221
1	BovineHD0100001557	0	4795736
1	BovineHD0100001562	0	4808910
1	BTB-01160178	0	4827245
1	BovineHD0100001579	0	4834622
1	BovineHD0100001591	0	4878114
1	Hapmap43435-BTA-101251	0	4880750
1	BovineHD0100001596	0	4894678
1	ARS-BFGL-NGS-111125	0	4910208
1	BovineHD0100001610	0	4923499
1	BTB-01160026	0	4933748
1	BovineHD0100001623	0	4974829
1	BTB-01159966	0	4986591
1	BovineHD0100001629	0	4996189
1	BovineHD0100001633	0	5010388
1	Hapmap44178-BTA-101248	0	5010974
1	BovineHD0100001637	0	5015373
1	BovineHD0100001640	0	5021762
1	BovineHD0100001643	0	5030506
1	ARS-BFGL-NGS-114983	0	5034441
1	BovineHD0100001660	0	5069625
1	BovineHD0100001664	0	5088045
1	BovineHD0100001667	0	5100240
1	BovineHD0100001675	0	5130839
1	BovineHD0100001678	0	5141736
1	BovineHD0100001683	0	5161824
1	BTB-01728863	0	5179453
1	BovineHD0100001699	0	5218053
1	BovineHD4100000041	0	5297406
1	ARS-BFGL-NGS-100349	0	5319965
1	BovineHD0100001716	0	5326367
1	BovineHD0100001722	0	5349437
1	BTA-122021-no-rs	0	5374084
1	BTB-00003770	0	5398072
1	BovineHD0100001737	0	5402036
1	BovineHD0100001741	0	5418943
1	BTB-00003715	0	5428215
1	BovineHD0100001745	0	5432229
1	BovineHD0100001759	0	5468830
1	BovineHD0100001769	0	5490319
1	Hapmap38892-BTA-36614	0	5496635
1	BTB-00003652	0	5519845
1	BTA-120711-no-rs	0	5541297
1	BovineHD0100001788	0	5549420
1	BovineHD0100001805	0	5587624
1	BTA-35637-no-rs	0	5610335
1	BovineHD0100001817	0	5629110
1	ARS-BFGL-NGS-115182	0	5649323
1	BovineHD0100001844	0	5682299
1	BovineHD0100001854	0	5703347
1	BTA-35598-no-rs	0	5712202
1	BovineHD0100001857	0	5721588
1	BovineHD0100001865	0	5740670
1	Hapmap58931-rs29010773	0	5741816
1	BovineHD0100001869	0	5752718
1	BTA-15152-rs29026517	0	5776974
1	BovineHD0100001895	0	5820147
1	BovineHD0100001899	0	5836509
1	BovineHD0100001921	0	5900914
1	Hapmap36132-SCAFFOLD45728_8109	0	5906404
1	BovineHD0100001934	0	5932501
1	BovineHD0100001935	0	5935339
1	ARS-BFGL-NGS-113844	0	5936648
1	ARS-BFGL-NGS-28832	0	5962522
1	BovineHD0100001960	0	5976378
1	BTB-01489336	0	5997487
1	BovineHD0100001962	0	6000499
1	ARS-BFGL-NGS-115389	0	6024691
1	BovineHD0100001976	0	6053685
1	BovineHD0100001978	0	6063419
1	BTB-01489466	0	6082018
1	BovineHD0100001986	0	6102325
1	BovineHD0100001991	0	6122975
1	Hapmap56173-ss46526166	0	6154638
1	BovineHD0100002001	0	6155059
1	Hapmap51901-BTA-42438	0	6187555
1	BovineHD0100002020	0	6207314
1	BovineHD0100002022	0	6229983
1	BovineHD0100002023	0	6236417
1	BovineHD0100002036	0	6269652
1	BovineHD0100002043	0	6296414
1	ARS-BFGL-NGS-109057	0	6307443
1	BovineHD0100002068	0	6363510
1	ARS-BFGL-NGS-41525	0	6383413
1	BovineHD0100002084	0	6397764
1	BovineHD0100002101	0	6421019
1	Hapmap34831-BES10_Contig712_1090	0	6432366
1	BovineHD0100002106	0	6442445
1	BovineHD0100002107	0	6450599
1	BTA-44248-no-rs	0	6458053
1	BovineHD0100002109	0	6464105
1	BovineHD0100002121	0	6491238
1	UA-IFASA-8265	0	6492449
1	BovineHD0100002127	0	6521869
1	BTA-44295-no-rs	0	6526757
1	BTA-45181-no-rs	0	6623322
1	BovineHD0100002168	0	6632404
1	ARS-BFGL-NGS-11803	0	6643841
1	BTA-45221-no-rs	0	6674252
1	BovineHD0100002177	0	6681929
1	BovineHD0100002179	0	6696216
1	BovineHD0100002183	0	6717877
1	BovineHD0100002189	0	6755923
1	BovineHD0100002195	0	6789452
1	BovineHD0100002202	0	6809918
1	Hapmap39203-BTA-46163	0	6821798
1	BovineHD0100002213	0	6830253
1	BTA-46228-no-rs	0	6882069
1	BovineHD0100002252	0	6916421
1	BovineHD0100002260	0	6931114
1	BTA-46243-no-rs	0	6940697
1	BovineHD0100002272	0	6954133
1	BovineHD0100002277	0	6965325
1	BTA-47159-no-rs	0	6967148
1	BovineHD0100002282	0	6972463
1	BovineHD0100002291	0	7005854
1	BovineHD0100002309	0	7055334
1	BovineHD0100002318	0	7079766
1	BovineHD0100002331	0	7135369
1	BovineHD0100002338	0	7165460
1	BovineHD0100002347	0	7192034
1	BovineHD0100002350	0	7199223
1	ARS-BFGL-NGS-38621	0	7212793
1	BovineHD0100002363	0	7238880
1	ARS-BFGL-NGS-103833	0	7260284
1	Hapmap44081-BTA-48210	0	7297592
1	BovineHD0100002384	0	7324641
1	ARS-BFGL-NGS-114174	0	7344117
1	BovineHD0100002396	0	7368909
1	BTA-48234-no-rs	0	7370460
1	BTA-29644-no-rs	0	7405025
1	BovineHD0100002411	0	7457212
1	Hapmap48967-BTA-97940	0	7483936
1	BovineHD0100002422	0	7504219
1	BovineHD0100002423	0	7508196
1	BTB-01493780	0	7530524
1	BovineHD0100002440	0	7590781
1	Hapmap48369-BTA-50306	0	7627111
1	BovineHD0100002449	0	7634254
1	BovineHD0100002455	0	7665323
1	BTA-50285-no-rs	0	7669386
1	BovineHD0100002458	0	7682043
1	Hapmap41255-BTA-40460	0	7706031
1	BTA-114657-no-rs	0	7728571
1	BovineHD0100002480	0	7737122
1	ARS-BFGL-NGS-116504	0	7755400
1	BovineHD0100002488	0	7766963
1	BovineHD0100002505	0	7839576
1	BovineHD0100002509	0	7869821
1	BovineHD0100002513	0	7882299
1	BovineHD0100002518	0	7901376
1	ARS-BFGL-NGS-105113	0	7943430
1	BovineHD0100002539	0	8016607
1	ARS-BFGL-NGS-44292	0	8054589
1	BovineHD0100002559	0	8079297
1	BovineHD0100002563	0	8094477
1	ARS-BFGL-BAC-32146	0	8132280
1	Hapmap42827-BTA-116887	0	8148041
1	BovineHD0100002584	0	8161725
1	BTA-116886-no-rs	0	8169172
1	BovineHD0100002591	0	8190383
1	ARS-BFGL-NGS-109383	0	8217339
1	BovineHD0100002599	0	8223207
1	Hapmap54753-rs29013987	0	8240375
1	BovineHD0100002610	0	8260443
1	BovineHD0100002613	0	8265378
1	BovineHD0100002617	0	8282745
1	BovineHD0100002622	0	8318121
1	ARS-BFGL-NGS-119108	0	8347160
1	BTA-94232-no-rs	0	8377141
1	BovineHD0100002653	0	8414923
1	ARS-BFGL-BAC-27364	0	8437530
1	BovineHD0100002674	0	8486191
1	BTA-120428-no-rs	0	8519686
1	BovineHD0100002683	0	8546221
1	BovineHD0100002691	0	8584335
1	BovineHD0100002694	0	8597939
1	BovineHD0100002698	0	8605403
1	Hapmap49483-BTA-120432	0	8627862
1	BovineHD0100002717	0	8653677
1	BovineHD0100002727	0	8683163
1	BovineHD0100002735	0	8709327
1	BovineHD0100002741	0	8740396
1	BovineHD0100002749	0	8776536
1	BovineHD0100002752	0	8790442
1	BovineHD0100002758	0	8808152
1	Hapmap59566-rs29024165	0	8837296
1	BTA-120430-no-rs	0	8895681
1	BovineHD0100002790	0	8923682
1	BovineHD0100002794	0	8931024
1	Hapmap58026-ss46526282	0	8963404
1	Hapmap52559-rs29015773	0	8998063
1	BovineHD0100002817	0	9000220
1	BovineHD0100002818	0	9001005
1	BovineHD0100002821	0	9004593
1	ARS-BFGL-NGS-118398	0	9019409
1	BovineHD0100002828	0	9038916
1	ARS-BFGL-NGS-40533	0	9072009
1	BovineHD0100002845	0	9118365
1	BovineHD0100002848	0	9123039
1	BovineHD0100002855	0	9155528
1	BovineHD0100002860	0	9174446
1	BovineHD0100002867	0	9203688
1	BovineHD0100002870	0	9216233
1	BovineHD0100002876	0	9228710
1	BovineHD0100002878	0	9238661
1	BovineHD0100002881	0	9246253
1	BovineHD0100002890	0	9283006
1	BovineHD0100002895	0	9302566
1	Hapmap39995-BTA-39516	0	9323844
1	BovineHD0100002903	0	9328940
1	BovineHD0100002911	0	9358056
1	BovineHD0100002913	0	9366180
1	Hapmap50953-BTA-39491	0	9375752
1	BovineHD0100002919	0	9384280
1	BTA-38496-no-rs	0	9404794
1	BovineHD0100002947	0	9436786
1	BovineHD0100002948	0	9450747
1	BovineHD0100002950	0	9459494
1	BovineHD0100002952	0	9468617
1	BovineHD0100002955	0	9481429
1	BovineHD0100002963	0	9514731
1	BovineHD0100002973	0	9525915
1	BovineHD0100002978	0	9534761
1	BovineHD0100002980	0	9542848
1	BovineHD0100002992	0	9571887
1	BovineHD0100002995	0	9581815
1	ARS-BFGL-NGS-113570	0	9601018
1	BovineHD0100003021	0	9625717
1	Hapmap54975-rs29019203	0	9636803
1	BovineHD0100003046	0	9672196
1	BovineHD0100003049	0	9681349
1	BovineHD0100003065	0	9701428
1	BovineHD0100003082	0	9737576
1	BovineHD0100003089	0	9753106
1	BovineHD0100003108	0	9776144
1	Hapmap38504-BTA-51402	0	9798988
1	BovineHD0100003136	0	9837444
1	UA-IFASA-5979	0	9852144
1	BovineHD0100003147	0	9859005
1	BovineHD0100003154	0	9878154
1	ARS-BFGL-NGS-548	0	9900095
1	BovineHD0100003186	0	9926442
1	ARS-BFGL-NGS-43310	0	9940497
1	ARS-BFGL-NGS-1296	0	9942902
1	BovineHD0100003200	0	9957346
1	BovineHD0100003212	0	9980206
1	Hapmap38887-BTA-22281	0	9982398
1	BovineHD0100003225	0	10025639
1	Hapmap57724-rs29022825	0	10056851
1	BovineHD0100003236	0	10074791
1	BTA-50328-no-rs	0	10125531
1	BovineHD0100003253	0	10126355
1	ARS-BFGL-NGS-108684	0	10149581
1	Hapmap51183-BTA-19351	0	10171706
1	BovineHD0100003282	0	10188061
1	BovineHD0100003285	0	10205317
1	BovineHD0100003293	0	10234689
1	BovineHD0100003296	0	10246189
1	BovineHD0100003300	0	10256651
1	BovineHD0100003303	0	10267244
1	BovineHD0100003313	0	10346929
1	ARS-BFGL-NGS-113551	0	10369662
1	BovineHD0100003327	0	10392995
1	BovineHD0100003332	0	10404956
1	Hapmap51416-BTA-19350	0	10416295
1	BovineHD0100003357	0	10496122
1	BovineHD0100003367	0	10521326
1	BovineHD0100003385	0	10583956
1	BovineHD0100003394	0	10610150
1	BovineHD0100003399	0	10631878
1	BTA-122626-no-rs	0	10643238
1	BovineHD0100003403	0	10656513
1	BovineHD0100003407	0	10671691
1	BovineHD0100003409	0	10680236
1	Hapmap60823-rs29019235	0	10717144
1	BovineHD0100003419	0	10731134
1	BovineHD0100003424	0	10765112
1	BovineHD0100003431	0	10807802
1	Hapmap40304-BTA-17131	0	10848225
1	BovineHD0100003442	0	10854860
1	BovineHD0100003443	0	10856771
1	BovineHD0100003453	0	10885447
1	BovineHD0100003459	0	10916880
1	BovineHD0100003473	0	10980182
1	Hapmap38737-BTA-22640	0	11023298
1	BovineHD0100003487	0	11052394
1	BovineHD0100003494	0	11090220
1	BovineHD0100003495	0	11096493
1	BovineHD0100003498	0	11108205
1	BovineHD0100003501	0	11116949
1	BovineHD0100003505	0	11136532
1	BovineHD0100003512	0	11155914
1	Hapmap54322-rs29009637	0	11158004
1	BovineHD0100003522	0	11188533
1	BovineHD0100003524	0	11199579
1	BovineHD0100003526	0	11206880
1	BovineHD0100003540	0	11258814
1	BovineHD0100003560	0	11304712
1	BovineHD0100003573	0	11342712
1	Hapmap55642-rs29027263	0	11379578
1	BTA-29334-no-rs	0	11400265
1	BovineHD0100003588	0	11434768
1	BovineHD0100003606	0	11482232
1	BovineHD0100003614	0	11518707
1	BovineHD0100003618	0	11544914
1	BovineHD0100003624	0	11573575
1	BovineHD0100003627	0	11585713
1	Hapmap50731-BTA-55344	0	11603310
1	BovineHD0100003636	0	11625960
1	BTA-55326-no-rs	0	11635104
1	BovineHD0100003647	0	11675220
1	BovineHD0100003660	0	11718605
1	BovineHD0100003662	0	11725542
1	ARS-BFGL-NGS-115663	0	11743590
1	BovineHD0100003675	0	11761358
1	BovineHD0100003683	0	11771767
1	BovineHD0100003686	0	11782151
1	BTA-54331-no-rs	0	11818998
1	BovineHD0100003708	0	11843822
1	Hapmap55464-rs29015665	0	11865992
1	BovineHD0100003713	0	11867404
1	BTA-54318-no-rs	0	11887794
1	BovineHD0100003722	0	11905033
1	BovineHD0100003734	0	11959779
1	BovineHD0100003736	0	11968421
1	BovineHD0100003737	0	11974367
1	BovineHD0100003739	0	11983577
1	BovineHD0100003741	0	11996727
1	BovineHD0100003746	0	12022443
1	BovineHD0100003770	0	12125302
1	BTB-00005611	0	12196038
1	BovineHD0100003790	0	12241285
1	BovineHD0100003799	0	12271396
1	BovineHD0100003801	0	12278180
1	BovineHD4100000091	0	12294173
1	BovineHD0100003815	0	12307797
1	BovineHD0100003819	0	12332161
1	BovineHD0100003825	0	12346920
1	BovineHD0100003831	0	12363414
1	BovineHD0100003839	0	12455185
1	BovineHD0100003869	0	12517363
1	BovineHD0100003888	0	12564869
1	Hapmap38791-BTA-89194	0	12587339
1	BovineHD0100003897	0	12611321
1	BovineHD0100003917	0	12663273
1	BovineHD0100003941	0	12741828
1	BovineHD0100003944	0	12748746
1	ARS-BFGL-BAC-11044	0	12805406
1	BovineHD0100003963	0	12830919
1	ARS-BFGL-BAC-685	0	12996787
1	BovineHD0100004039	0	13067898
1	Hapmap24222-BTA-88936	0	13089432
1	BovineHD0100004053	0	13126480
1	BovineHD0100004058	0	13146285
1	BovineHD0100004066	0	13162321
1	BovineHD0100004076	0	13200307
1	BovineHD0100004094	0	13279840
1	ARS-BFGL-NGS-21333	0	13304658
1	BovineHD0100004100	0	13315545
1	BovineHD0100004106	0	13341500
1	BTA-89311-no-rs	0	13376687
1	Hapmap38049-BTA-104527	0	13462673
1	BovineHD0100004147	0	13491799
1	BovineHD0100004152	0	13515029
1	BovineHD0100004161	0	13556463
1	BovineHD0100004165	0	13583333
1	BovineHD0100004172	0	13620495
1	BovineHD0100004179	0	13654541
1	BovineHD0100004183	0	13665574
1	BovineHD0100004186	0	13671479
1	BovineHD0100004216	0	13730575
1	BovineHD0100004227	0	13755812
1	BovineHD0100004249	0	13804417
1	BovineHD0100004276	0	13896388
1	BovineHD0100004283	0	13923360
1	BovineHD0100004290	0	13951505
1	BTA-103292-no-rs	0	13979316
1	BovineHD0100004304	0	14001797
1	BovineHD0100004314	0	14043059
1	BovineHD0100004316	0	14047297
1	Hapmap24335-BTA-127763	0	14064065
1	ARS-BFGL-BAC-14883	0	14102864
1	BovineHD0100004332	0	14146402
1	BovineHD0100004338	0	14163811
1	BovineHD0100004342	0	14183173
1	BovineHD0100004359	0	14231565
1	ARS-BFGL-NGS-104754	0	14260986
1	BovineHD0100004373	0	14272105
1	BovineHD0100004382	0	14292842
1	BovineHD0100004398	0	14328178
1	BovineHD0100004400	0	14335439
1	BovineHD0100004408	0	14354159
1	BovineHD0100004414	0	14366528
1	BovineHD0100004417	0	14379994
1	BovineHD0100004420	0	14391928
1	BovineHD0100004424	0	14409803
1	Hapmap52363-rs29013338	0	14417802
1	BovineHD0100004431	0	14442118
1	BovineHD0100004435	0	14460312
1	ARS-BFGL-NGS-107530	0	14468037
1	BovineHD0100004442	0	14489128
1	BTB-01807638	0	14502746
1	BovineHD0100004447	0	14509193
1	BovineHD0100004453	0	14527316
1	BTA-28028-no-rs	0	14551165
1	BovineHD0100004469	0	14584434
1	BTB-00502293	0	14587033
1	BTB-00502247	0	14626307
1	BovineHD0100004480	0	14646813
1	BovineHD0100004486	0	14664838
1	BTA-97382-no-rs	0	14708162
1	BovineHD0100004495	0	14717338
1	BovineHD0100004501	0	14740447
1	BovineHD0100004508	0	14751878
1	BovineHD0100004515	0	14800009
1	BovineHD0100004518	0	14811112
1	BovineHD0100004520	0	14819445
1	BovineHD0100004528	0	14850164
1	Hapmap51685-BTA-113867	0	14876816
1	BovineHD0100004540	0	14898361
1	Hapmap50227-BTA-113868	0	14909272
1	BovineHD0100004544	0	14912759
1	BovineHD0100004550	0	14933060
1	BovineHD0100004579	0	14982231
1	BovineHD0100004592	0	15032206
1	ARS-BFGL-NGS-78179	0	15048776
1	BovineHD4100000100	0	15052273
1	ARS-BFGL-NGS-102441	0	15071831
1	BovineHD0100004620	0	15090617
1	ARS-BFGL-BAC-13008	0	15091381
1	BovineHD0100004626	0	15103954
1	BTB-01225182	0	15109714
1	BovineHD0100004627	0	15110478
1	BTA-113886-no-rs	0	15122719
1	BovineHD0100004636	0	15138115
1	BTA-113888-no-rs	0	15149266
1	BovineHD0100004644	0	15157628
1	BovineHD0100004649	0	15168554
1	BovineHD0100004654	0	15178957
1	BovineHD0100004661	0	15207398
1	BovineHD0100004673	0	15237871
1	BovineHD0100004686	0	15296426
1	BovineHD0100004690	0	15323293
1	BovineHD0100004697	0	15344864
1	BovineHD0100004707	0	15384481
1	BovineHD0100004712	0	15414967
1	BovineHD0100004716	0	15429692
1	BovineHD0100004717	0	15432166
1	BovineHD0100004731	0	15491288
1	BovineHD0100004741	0	15519773
1	Hapmap58809-rs29017514	0	15528039
1	BovineHD0100004756	0	15564496
1	BovineHD0100004762	0	15579607
1	BTB-01193581	0	15605365
1	BTB-00569345	0	15646164
1	ARS-BFGL-NGS-95377	0	15677492
1	BovineHD0100004812	0	15709229
1	BovineHD0100004815	0	15740861
1	BTB-01193494	0	15755523
1	ARS-BFGL-NGS-109692	0	15796320
1	BovineHD0100004829	0	15820559
1	BovineHD0100004831	0	15834006
1	BovineHD0100004833	0	15845133
1	Hapmap41782-BTA-16216	0	15853040
1	BTB-01999110	0	15893046
1	ARS-BFGL-NGS-32422	0	15937076
1	BovineHD0100004864	0	15961582
1	BovineHD0100004879	0	16000856
1	BovineHD0100004884	0	16017165
1	BovineHD0100004888	0	16033785
1	BovineHD0100004889	0	16035353
1	BovineHD0100004895	0	16052353
1	BovineHD0100004897	0	16061887
1	BovineHD0100004898	0	16069418
1	BTB-01650452	0	16119771
1	BovineHD0100004919	0	16134017
1	Hapmap50624-BTA-22932	0	16145053
1	BovineHD0100004926	0	16156864
1	BovineHD0100004931	0	16163314
1	BTB-01919348	0	16196001
1	BovineHD0100004945	0	16221319
1	BTB-01084253	0	16245203
1	BovineHD0100004952	0	16248021
1	BovineHD0100004956	0	16266804
1	BTB-01084177	0	16277524
1	BovineHD0100004961	0	16293698
1	BovineHD0100004968	0	16313323
1	BovineHD0100004973	0	16340891
1	BovineHD0100004977	0	16371410
1	BTB-01083987	0	16452185
1	Hapmap51162-BTA-118728	0	16477085
1	BovineHD0100005004	0	16482371
1	BovineHD0100005008	0	16503585
1	ARS-BFGL-NGS-22727	0	16525498
1	BTB-01872049	0	16585111
1	BovineHD0100005044	0	16609927
1	BovineHD0100005049	0	16622290
1	BovineHD0100005053	0	16628592
1	BovineHD0100005056	0	16640617
1	BovineHD0100005059	0	16650255
1	BTA-118719-no-rs	0	16673009
1	BovineHD0100005070	0	16697495
1	Hapmap60239-rs29019581	0	16715975
1	Hapmap39625-BTA-118605	0	16744848
1	BovineHD0100005079	0	16751754
1	BovineHD0100005085	0	16781572
1	BovineHD0100005095	0	16862494
1	BovineHD0100005100	0	16892320
1	BTB-00757888	0	16923285
1	BovineHD0100005121	0	16956965
1	ARS-BFGL-NGS-51809	0	16963232
1	Hapmap55434-rs29009793	0	17021138
1	BovineHD0100005160	0	17033398
1	ARS-BFGL-BAC-11101	0	17050262
1	BovineHD0100005185	0	17080656
1	BovineHD0100005187	0	17089195
1	BovineHD0100005191	0	17118478
1	Hapmap44195-BTA-112008	0	17124625
1	BovineHD0100005193	0	17134487
1	Hapmap54349-rs29011587	0	17160556
1	BovineHD0100005201	0	17190777
1	BovineHD0100005208	0	17220929
1	Hapmap49012-BTA-109196	0	17241902
1	BovineHD0100005220	0	17276285
1	Hapmap48613-BTA-112066	0	17296638
1	BTA-20344-no-rs	0	17330771
1	BovineHD0100005234	0	17354497
1	BovineHD0100005235	0	17360558
1	BovineHD0100005238	0	17377883
1	BovineHD0100005242	0	17392623
1	BovineHD4100000107	0	17398869
1	ARS-BFGL-NGS-112632	0	17425222
1	BTB-00005987	0	17448939
1	BovineHD0100005261	0	17487893
1	Hapmap44269-BTA-67047	0	17504974
1	BovineHD0100005280	0	17532589
1	BovineHD0100005296	0	17598522
1	BovineHD0100005314	0	17630032
1	ARS-BFGL-NGS-104769	0	17641624
1	BovineHD0100005322	0	17652453
1	BovineHD0100005323	0	17657090
1	BovineHD0100046907	0	17685698
1	BovineHD0100005334	0	17714938
1	BovineHD0100005339	0	17749580
1	BovineHD0100005349	0	17784126
1	ARS-BFGL-NGS-26632	0	17790637
1	BovineHD0100005352	0	17800429
1	BovineHD0100005358	0	17826954
1	BovineHD0100005362	0	17832667
1	BovineHD0100005377	0	17851162
1	BTB-00006408	0	17868835
1	BovineHD0100005410	0	17916304
1	Hapmap28603-BTA-123758	0	17930486
1	BovineHD0100005418	0	17943327
1	BovineHD0100005421	0	17955617
1	BovineHD0100005425	0	17968335
1	BovineHD0100005428	0	17983316
1	ARS-BFGL-NGS-99611	0	18002981
1	BovineHD0100005438	0	18015836
1	BovineHD0100005444	0	18035606
1	BTB-01511695	0	18099231
1	BTB-01511764	0	18131757
1	BovineHD0100005472	0	18137402
1	BTB-01931918	0	18170722
1	Hapmap60697-rs29009870	0	18188932
1	BovineHD0100005492	0	18203388
1	Hapmap50395-BTA-57301	0	18231821
1	BovineHD0100005509	0	18261279
1	Hapmap33466-BTA-107178	0	18285474
1	BovineHD0100005513	0	18290041
1	BovineHD0100005515	0	18297982
1	BovineHD0100005525	0	18362562
1	BovineHD0100005530	0	18390455
1	BovineHD0100005531	0	18415020
1	BTB-01342789	0	18508517
1	Hapmap47551-BTA-25902	0	18578077
1	BTA-120923-no-rs	0	18653402
1	BovineHD0100005590	0	18697751
1	BovineHD0100005596	0	18737281
1	BovineHD0100005611	0	18796663
1	ARS-BFGL-BAC-6686	0	18831871
1	BovineHD0100005631	0	18843649
1	BovineHD0100005642	0	18893667
1	BovineHD0100005643	0	18899195
1	BovineHD0100005653	0	18939484
1	BovineHD0100005666	0	18974995
1	BTA-39405-no-rs	0	18980052
1	BovineHD0100005690	0	19006457
1	BovineHD0100005700	0	19051189
1	BovineHD0100005703	0	19064141
1	BovineHD0100005705	0	19076388
1	BovineHD0100005709	0	19097191
1	BovineHD0100005713	0	19120699
1	ARS-BFGL-NGS-1416	0	19142015
1	ARS-BFGL-NGS-29732	0	19182174
1	BovineHD0100005730	0	19202523
1	BovineHD0100005739	0	19227204
1	BovineHD0100005755	0	19312561
1	BovineHD0100005762	0	19357425
1	BovineHD0100005769	0	19383356
1	BovineHD0100005771	0	19395819
1	BovineHD0100005782	0	19420844
1	Hapmap38278-BTA-104803	0	19431193
1	BovineHD0100005789	0	19450329
1	BovineHD0100005796	0	19488248
1	BovineHD0100005800	0	19501460
1	BovineHD0100005816	0	19566477
1	BovineHD0100005818	0	19576119
1	BovineHD0100005821	0	19580761
1	BTA-39399-no-rs	0	19641727
1	BovineHD0100005852	0	19706636
1	Hapmap43257-BTA-39396	0	19743015
1	ARS-BFGL-BAC-11750	0	19778380
1	BovineHD0100005885	0	19782067
1	Hapmap51222-BTA-39456	0	19805218
1	BovineHD0100005901	0	19812929
1	Hapmap51978-BTA-39455	0	19854736
1	BovineHD0100005911	0	19876683
1	BovineHD0100005915	0	19896932
1	BovineHD0100005920	0	19912781
1	BovineHD0100005928	0	19935972
1	BovineHD0100005935	0	19965621
1	BovineHD4100000114	0	19987992
1	BovineHD0100005942	0	19999143
1	BovineHD0100005945	0	20010422
1	BovineHD0100005950	0	20036999
1	BovineHD0100005959	0	20062196
1	ARS-BFGL-NGS-116430	0	20084515
1	BovineHD0100005970	0	20097301
1	BovineHD0100005973	0	20102751
1	BovineHD0100005982	0	20127399
1	BovineHD0100005989	0	20151085
1	Hapmap49594-BTA-39447	0	20165566
1	ARS-BFGL-BAC-15578	0	20192420
1	ARS-BFGL-NGS-10334	0	20213558
1	BovineHD0100006005	0	20220842
1	BovineHD0100006007	0	20228280
1	BovineHD0100006016	0	20255082
1	BovineHD0100006021	0	20277304
1	BTA-39438-no-rs	0	20296459
1	BovineHD0100006035	0	20341836
1	BovineHD0100006037	0	20350220
1	BovineHD0100006039	0	20364307
1	BovineHD0100006041	0	20396824
1	BTA-116769-no-rs	0	20458627
1	BovineHD0100006057	0	20472194
1	Hapmap52794-rs29023743	0	20503996
1	BovineHD0100006078	0	20553264
1	Hapmap54489-rs29018413	0	20594409
1	Hapmap60044-rs29010295	0	20634675
1	Hapmap26189-BTA-157760	0	20676181
1	ARS-BFGL-NGS-68915	0	20697089
1	BovineHD0100006132	0	20721975
1	BovineHD0100006137	0	20734822
1	UA-IFASA-1500	0	20775439
1	ARS-USDA-AGIL-chr1-20798814-000144	0	20798814
1	UA-IFASA-9700	0	20808469
1	BovineHD0100006166	0	20815533
1	Hapmap39987-BTA-25749	0	20849417
1	BovineHD0100006196	0	20889411
1	BovineHD0100006201	0	20921793
1	BovineHD0100006206	0	20948640
1	ARS-BFGL-NGS-41203	0	20956918
1	BovineHD0100006221	0	20997781
1	BovineHD0100006224	0	21008420
1	Hapmap49929-BTA-24619	0	21033225
1	BovineHD0100006233	0	21045200
1	BovineHD0100006241	0	21064605
1	BovineHD0100006242	0	21074088
1	BovineHD0100006246	0	21088877
1	BovineHD0100006253	0	21098511
1	BovineHD0100006256	0	21115316
1	BovineHD0100006274	0	21141212
1	ARS-BFGL-NGS-100534	0	21145921
1	BovineHD0100006280	0	21162010
1	BovineHD0100006290	0	21190723
1	Hapmap53902-rs29027390	0	21224496
1	BovineHD0100006309	0	21243826
1	BovineHD0100006311	0	21249910
1	BTB-01332122	0	21264221
1	BovineHD0100006326	0	21292260
1	BovineHD0100006329	0	21302990
1	BTB-01210202	0	21330326
1	BovineHD0100006343	0	21350931
1	BovineHD0100006346	0	21367552
1	BovineHD0100006361	0	21399036
1	BovineHD0100006363	0	21403517
1	BovineHD0100006365	0	21410967
1	BTB-01210232	0	21429051
1	BovineHD0100006379	0	21478142
1	BovineHD0100006381	0	21490951
1	BovineHD0100006386	0	21511624
1	BovineHD0100006388	0	21518733
1	BTB-01116114	0	21538209
1	BovineHD0100006393	0	21549004
1	BovineHD0100006395	0	21557589
1	BTB-01116126	0	21574286
1	BovineHD0100006403	0	21594222
1	BTB-01116136	0	21600761
1	BovineHD0100006405	0	21605307
1	Hapmap42716-BTA-88423	0	21629263
1	BTB-01116164	0	21656798
1	BovineHD0100006417	0	21659732
1	BTB-01897472	0	21714209
1	BovineHD0100006428	0	21717241
1	BTA-07140-rs29026807	0	21772072
1	BovineHD0100006446	0	21779106
1	BovineHD0100006452	0	21786898
1	BovineHD0100006460	0	21815671
1	BovineHD0100006462	0	21823417
1	BovineHD0100006468	0	21858134
1	ARS-BFGL-NGS-51361	0	21864313
1	BovineHD0100006477	0	21892741
1	BovineHD0100006485	0	21911409
1	BovineHD0100006490	0	21917745
1	ARS-BFGL-BAC-15637	0	21925903
1	BovineHD0100006499	0	21940683
1	UA-IFASA-9053	0	21965277
1	BovineHD0100006510	0	21985704
1	Hapmap26157-BTA-148092	0	21992025
1	BovineHD0100006515	0	22010310
1	ARS-BFGL-NGS-117957	0	22031001
1	BovineHD0100006537	0	22046473
1	BTB-00010729	0	22074275
1	BovineHD0100006552	0	22087284
1	BovineHD0100006555	0	22097235
1	BTA-59229-no-rs	0	22110938
1	BovineHD0100006562	0	22128958
1	BTB-00010930	0	22148647
1	BovineHD0100006581	0	22165880
1	ARS-BFGL-NGS-118519	0	22187222
1	BovineHD0100006587	0	22215575
1	BovineHD0100006588	0	22219971
1	BovineHD0100006595	0	22259299
1	BovineHD0100006599	0	22284087
1	BovineHD0100006604	0	22313006
1	BovineHD0100046402	0	22345104
1	BovineHD0100006617	0	22361161
1	Hapmap58795-rs29016849	0	22387382
1	BTA-120720-no-rs	0	22407486
1	BovineHD0100006630	0	22419116
1	BovineHD0100006634	0	22478219
1	BTB-00011076	0	22510052
1	BovineHD0100006651	0	22539046
1	BovineHD0100006659	0	22561304
1	BovineHD0100006669	0	22586516
1	BTB-02025707	0	22630942
1	BovineHD0100006687	0	22646444
1	BTB-01437861	0	22662759
1	BovineHD0100006696	0	22677953
1	BovineHD0100006700	0	22689421
1	BovineHD0100006702	0	22699416
1	BovineHD0100006715	0	22751363
1	BovineHD0100006721	0	22780117
1	BovineHD0100006729	0	22812156
1	BTB-01438016	0	22823600
1	BovineHD0100006735	0	22841754
1	ARS-BFGL-NGS-46591	0	22863734
1	BovineHD0100006749	0	22910791
1	BovineHD0100006765	0	22958448
1	ARS-BFGL-NGS-97225	0	22985729
1	BovineHD0100006777	0	23008775
1	BovineHD0100006790	0	23037248
1	BovineHD0100006815	0	23079394
1	BovineHD0100006824	0	23107311
1	BovineHD0100006831	0	23129898
1	ARS-BFGL-NGS-29682	0	23170625
1	BovineHD0100006857	0	23192386
1	BTB-01153392	0	23217832
1	BovineHD0100006868	0	23221778
1	BTB-01153206	0	23255987
1	BovineHD0100006881	0	23273189
1	BovineHD0100006883	0	23285509
1	BTB-01153241	0	23307655
1	BovineHD0100006896	0	23326519
1	BovineHD0100006898	0	23331492
1	BovineHD0100006903	0	23342690
1	BovineHD0100006908	0	23353856
1	Hapmap32844-BTA-151959	0	23374361
1	BovineHD0100006920	0	23419012
1	BTB-01885509	0	23445630
1	BovineHD0100006946	0	23482770
1	ARS-BFGL-BAC-16283	0	23489264
1	BTB-00008466	0	23510619
1	Hapmap60828-rs29019992	0	23611389
1	ARS-BFGL-NGS-110541	0	23649052
1	ARS-BFGL-BAC-6737	0	23680672
1	BovineHD0100006989	0	23705835
1	BovineHD0100006991	0	23724320
1	BTA-49259-no-rs	0	23734326
1	BovineHD0100006994	0	23738655
1	BovineHD0100007001	0	23761723
1	BTA-49269-no-rs	0	23794188
1	BovineHD0100007019	0	23821930
1	BovineHD0100007023	0	23835182
1	BTB-01976950	0	23869907
1	BovineHD0100007038	0	23887919
1	BovineHD0100007040	0	23896365
1	BTB-00007697	0	23920676
1	BovineHD0100007049	0	23929213
1	BTB-00007705	0	23938895
1	BovineHD0100007057	0	23949523
1	UA-IFASA-5116	0	24001042
1	BovineHD0100007089	0	24042307
1	BTB-00007882	0	24057738
1	BovineHD0100007103	0	24081036
1	BovineHD0100007121	0	24121127
1	BovineHD0100007125	0	24134566
1	Hapmap52764-rs29022780	0	24143414
1	BTA-39462-no-rs	0	24166595
1	BovineHD0100007143	0	24174927
1	BTB-00008090	0	24196197
1	BovineHD0100007162	0	24234306
1	BovineHD0100007166	0	24246991
1	BTA-49236-no-rs	0	24255576
1	BovineHD0100007172	0	24262234
1	BTB-00008277	0	24278057
1	BovineHD0100007181	0	24280210
1	BovineHD0100007185	0	24284868
1	Hapmap52220-rs29016259	0	24302207
1	BovineHD0100007192	0	24309719
1	BovineHD0100007199	0	24332073
1	BTA-49243-no-rs	0	24338769
1	BovineHD0100007208	0	24354775
1	BTA-15153-rs29026518	0	24360390
1	BovineHD0100007212	0	24372755
1	BovineHD0100007224	0	24415355
1	BovineHD0100007225	0	24420240
1	Hapmap54584-rs29014870	0	24430863
1	BovineHD0100007229	0	24441256
1	BovineHD0100007231	0	24451826
1	BovineHD0100007238	0	24482687
1	BTB-00014074	0	24503396
1	BovineHD0100007250	0	24525909
1	BovineHD0100007254	0	24539637
1	ARS-BFGL-BAC-11218	0	24549757
1	BovineHD0100007262	0	24565203
1	BovineHD0100007270	0	24586330
1	BovineHD0100007277	0	24609172
1	BovineHD0100007287	0	24639637
1	ARS-BFGL-NGS-19076	0	24650251
1	BovineHD0100007296	0	24668111
1	BovineHD0100007305	0	24683573
1	BTB-00010532	0	24692046
1	BovineHD0100007317	0	24729668
1	ARS-BFGL-BAC-14984	0	24735033
1	BovineHD0100007320	0	24738684
1	BovineHD0100007322	0	24745304
1	BTB-00010474	0	24757983
1	BovineHD4100000146	0	24785617
1	Hapmap39274-BTA-49324	0	24802375
1	ARS-BFGL-NGS-115371	0	24835526
1	BTB-00010021	0	24880710
1	BovineHD0100007372	0	24917524
1	BTA-49319-no-rs	0	24920136
1	BovineHD0100007385	0	24948502
1	BovineHD0100007389	0	24957233
1	BovineHD0100007398	0	24968663
1	BovineHD0100007402	0	24980365
1	Hapmap53715-rs29017639	0	24982221
1	BovineHD0100007407	0	24994877
1	BTB-00009762	0	25010799
1	BovineHD0100007417	0	25044563
1	ARS-BFGL-NGS-82685	0	25049866
1	BovineHD0100007439	0	25098613
1	BovineHD0100007444	0	25113414
1	BovineHD0100007449	0	25129522
1	BTA-49289-no-rs	0	25154731
1	BovineHD0100007459	0	25162984
1	BovineHD0100007477	0	25216643
1	BovineHD0100046406	0	25247650
1	BovineHD0100007484	0	25260019
1	Hapmap50707-BTA-49285	0	25271869
1	ARS-BFGL-BAC-13086	0	25289457
1	BovineHD0100007507	0	25343851
1	BovineHD0100007513	0	25367462
1	BovineHD0100007518	0	25390876
1	BTA-49283-no-rs	0	25426409
1	BovineHD0100007535	0	25489356
1	ARS-BFGL-NGS-16145	0	25502991
1	BovineHD0100007537	0	25514263
1	BovineHD0100007541	0	25528232
1	BovineHD0100007546	0	25570392
1	BTB-00009271	0	25576064
1	BTB-00009232	0	25607948
1	BovineHD0100007558	0	25627007
1	ARS-BFGL-NGS-20807	0	25647321
1	BovineHD0100007593	0	25747957
1	BovineHD0100007597	0	25760943
1	Hapmap26753-BTA-158146	0	25789986
1	BovineHD0100007610	0	25803183
1	BovineHD0100007614	0	25813549
1	BovineHD0100007618	0	25840085
1	BovineHD0100007624	0	25858880
1	BTA-114108-no-rs	0	25889667
1	BovineHD0100007641	0	25914394
1	BovineHD0100007647	0	25935368
1	BovineHD0100007649	0	25941126
1	BovineHD0100007652	0	25956782
1	BovineHD0100007657	0	25986904
1	BovineHD0100007673	0	26025827
1	ARS-BFGL-NGS-36242	0	26038159
1	BovineHD0100007688	0	26045238
1	BovineHD0100007698	0	26059360
1	BovineHD0100007703	0	26078600
1	BovineHD0100007709	0	26103024
1	BovineHD0100007713	0	26113612
1	BovineHD0100007724	0	26131118
1	BovineHD0100007726	0	26135158
1	BovineHD0100007728	0	26139605
1	BovineHD0100007731	0	26145279
1	BTB-01484696	0	26150433
1	BovineHD4100000153	0	26177824
1	ARS-BFGL-BAC-13724	0	26223335
1	BovineHD0100007760	0	26234721
1	BovineHD0100007765	0	26247267
1	BovineHD0100007779	0	26273666
1	BovineHD0100007788	0	26282640
1	Hapmap50927-BTA-28806	0	26307924
1	BovineHD0100007805	0	26341849
1	BovineHD0100007806	0	26343423
1	BovineHD0100007825	0	26388199
1	Hapmap59621-rs29013246	0	26393362
1	BovineHD0100007828	0	26406919
1	ARS-BFGL-NGS-11151	0	26425477
1	BovineHD0100007863	0	26473297
1	BovineHD0100007887	0	26570042
1	BovineHD0100007909	0	26638048
1	ARS-BFGL-BAC-13744	0	26644526
1	BovineHD0100007915	0	26657406
1	BTB-01265899	0	26674804
1	BovineHD0100007919	0	26679125
1	ARS-BFGL-BAC-5834	0	26710358
1	BovineHD0100007936	0	26741887
1	BovineHD0100007938	0	26752530
1	BovineHD0100007945	0	26771312
1	Hapmap51561-BTA-120459	0	26782245
1	BovineHD0100007953	0	26801793
1	BovineHD0100007956	0	26809747
1	BovineHD0100007959	0	26837736
1	BovineHD0100007963	0	26845191
1	BovineHD0100007967	0	26858205
1	BovineHD0100007973	0	26866366
1	BTB-01265513	0	26873390
1	BovineHD0100007984	0	26891061
1	BovineHD0100007992	0	26901349
1	BovineHD0100007993	0	26901954
1	BTB-01533869	0	26920553
1	BovineHD0100008008	0	26935776
1	BovineHD0100008013	0	26949432
1	BovineHD0100008026	0	26978804
1	BovineHD0100008031	0	27004595
1	BTA-108804-no-rs	0	27034490
1	BovineHD0100008056	0	27077314
1	BovineHD0100008060	0	27087974
1	Hapmap52574-rs29013556	0	27101326
1	BovineHD0100008073	0	27129621
1	Hapmap42876-BTA-23541	0	27145992
1	BovineHD0100008084	0	27177325
1	ARS-BFGL-NGS-115015	0	27181523
1	BovineHD0100008088	0	27198455
1	BovineHD0100008096	0	27229251
1	BTB-00011225	0	27249385
1	BovineHD0100008108	0	27277005
1	ARS-BFGL-NGS-65351	0	27284985
1	BTB-00011494	0	27324745
1	BovineHD0100008142	0	27348160
1	BovineHD0100008157	0	27372660
1	BovineHD0100008166	0	27419247
1	BTA-59258-no-rs	0	27434665
1	Hapmap50048-BTA-59263	0	27465349
1	BovineHD0100008196	0	27497018
1	BovineHD0100008201	0	27531223
1	BovineHD0100008210	0	27570696
1	BovineHD0100008214	0	27585241
1	BovineHD0100008220	0	27607375
1	BovineHD0100008230	0	27658479
1	BovineHD0100008239	0	27698146
1	BovineHD0100008245	0	27726242
1	BovineHD0100008257	0	27782968
1	BTB-01285382	0	27786985
1	BovineHD0100008261	0	27795600
1	BTB-01285492	0	27816806
1	BovineHD0100008278	0	27824918
1	BovineHD0100008286	0	27864527
1	BovineHD0100008303	0	27925549
1	BovineHD0100008315	0	27953781
1	BTB-01285832	0	27980058
1	BovineHD0100008335	0	28022087
1	BovineHD0100008336	0	28030142
1	BTB-01285855	0	28034525
1	BovineHD0100008340	0	28043751
1	Hapmap59457-rs29010971	0	28074319
1	BovineHD0100008354	0	28099264
1	BTB-01285931	0	28111487
1	BovineHD0100008364	0	28135135
1	BovineHD0100008401	0	28319541
1	BovineHD0100008405	0	28337410
1	BovineHD0100008409	0	28342593
1	BTB-01333903	0	28362687
1	BovineHD0100008422	0	28382179
1	ARS-BFGL-BAC-15042	0	28389699
1	BovineHD0100008426	0	28402240
1	BTB-01333940	0	28413168
1	BovineHD0100008438	0	28444504
1	BovineHD0100008442	0	28450059
1	BovineHD0100008445	0	28468462
1	BovineHD0100008449	0	28489905
1	BovineHD0100008456	0	28530402
1	BovineHD0100008462	0	28555549
1	BTB-00012150	0	28572974
1	BovineHD0100008468	0	28579077
1	BTB-00012128	0	28599381
1	BovineHD0100008486	0	28612973
1	ARS-BFGL-BAC-14387	0	28622946
1	BovineHD0100008500	0	28635306
1	ARS-BFGL-NGS-20624	0	28675718
1	BovineHD0100008518	0	28687835
1	BovineHD0100008522	0	28698680
1	BovineHD0100008531	0	28723231
1	BovineHD0100008533	0	28734132
1	BovineHD0100008541	0	28767829
1	BTB-00011831	0	28769473
1	BTB-00012396	0	28790870
1	BovineHD0100008555	0	28801528
1	BovineHD0100008563	0	28829493
1	ARS-BFGL-BAC-15059	0	28868362
1	BovineHD0100008579	0	28898634
1	ARS-BFGL-NGS-119690	0	28906462
1	BovineHD0100008589	0	28932668
1	ARS-BFGL-BAC-15061	0	28940539
1	BTA-59279-no-rs	0	28965587
1	BovineHD0100008602	0	28967545
1	BTB-00012425	0	28978223
1	BovineHD0100008605	0	28990475
1	BTB-00012448	0	29004968
1	BovineHD0100008618	0	29054365
1	BTB-01734642	0	29073969
1	ARS-BFGL-NGS-108911	0	29095768
1	BovineHD0100008631	0	29109257
1	BovineHD0100008633	0	29117421
1	BovineHD0100008637	0	29132905
1	ARS-BFGL-NGS-74692	0	29151717
1	BovineHD0100008646	0	29189579
1	BTB-00012560	0	29195211
1	BovineHD0100008652	0	29220241
1	BovineHD0100008662	0	29267627
1	BTB-00012627	0	29273705
1	ARS-BFGL-BAC-11193	0	29303546
1	BovineHD0100008674	0	29315230
1	BovineHD0100008680	0	29332065
1	BovineHD0100008695	0	29394677
1	ARS-BFGL-NGS-24142	0	29420091
1	BovineHD0100008702	0	29437834
1	ARS-BFGL-NGS-101348	0	29454246
1	BovineHD0100008716	0	29465008
1	BovineHD0100008719	0	29477750
1	BovineHD0100008721	0	29479511
1	BovineHD0100008729	0	29501301
1	ARS-BFGL-NGS-114084	0	29507209
1	ARS-USMARC-Parent-DQ451555-rs29010795	0	29524658
1	BovineHD0100008741	0	29546168
1	BovineHD0100008746	0	29567424
1	BovineHD0100008749	0	29579667
1	BovineHD0100008758	0	29612552
1	BTB-00013095	0	29624956
1	ARS-BFGL-NGS-40513	0	29655324
1	BovineHD0100008770	0	29657672
1	BTB-02049040	0	29696010
1	BovineHD0100008783	0	29723852
1	BovineHD0100008785	0	29735002
1	BovineHD0100008800	0	29797742
1	BovineHD0100008803	0	29802554
1	BTA-59299-no-rs	0	29807709
1	BovineHD0100008810	0	29832410
1	BovineHD0100008815	0	29854627
1	BovineHD0100008818	0	29881514
1	BTB-00013460	0	29917811
1	BovineHD0100008834	0	29933296
1	BovineHD0100008838	0	29949674
1	BovineHD0100008840	0	29958263
1	ARS-BFGL-BAC-7369	0	29984406
1	ARS-BFGL-NGS-14285	0	30024945
1	BovineHD0100008855	0	30037313
1	BovineHD0100008858	0	30050388
1	BovineHD0100008868	0	30079818
1	BTB-01370718	0	30156822
1	BTB-01884758	0	30185657
1	BTB-01490065	0	30224415
1	BovineHD0100008908	0	30263673
1	BovineHD0100008920	0	30314164
1	BovineHD0100008933	0	30341506
1	BovineHD0100008936	0	30354554
1	BovineHD0100008939	0	30375397
1	BovineHD0100008940	0	30397238
1	BTB-01490270	0	30414871
1	BovineHD0100008950	0	30464777
1	BTB-01739066	0	30465288
1	BovineHD0100008957	0	30513380
1	BovineHD0100008960	0	30524994
1	BTA-18114-no-rs	0	30543596
1	BovineHD0100008965	0	30547298
1	ARS-BFGL-NGS-40158	0	30570926
1	BovineHD0100008977	0	30591118
1	ARS-BFGL-BAC-11830	0	30606444
1	BovineHD0100008986	0	30618920
1	BovineHD0100008994	0	30636873
1	BTB-01303393	0	30655372
1	BovineHD0100009007	0	30666824
1	BovineHD0100009014	0	30679425
1	BTA-87372-no-rs	0	30724028
1	BTA-41946-no-rs	0	30744150
1	BovineHD0100009030	0	30747456
1	BovineHD0100009039	0	30781531
1	BovineHD0100009052	0	30834528
1	Hapmap50687-BTA-41950	0	30865885
1	BovineHD0100009063	0	30873780
1	BovineHD0100009064	0	30878496
1	BovineHD0100009073	0	30909209
1	BovineHD0100009083	0	30941859
1	BTB-00013894	0	30987508
1	BovineHD0100009102	0	31001875
1	ARS-BFGL-NGS-97949	0	31013633
1	BTB-00013847	0	31038475
1	BovineHD0100009117	0	31065201
1	BovineHD0100009122	0	31094608
1	BovineHD0100009129	0	31122476
1	BTA-110980-no-rs	0	31173269
1	BovineHD0100009141	0	31182212
1	BTB-01653833	0	31206393
1	BovineHD0100009148	0	31214179
1	BTB-01653794	0	31239593
1	BTB-01335754	0	31269020
1	BovineHD0100009161	0	31312725
1	BTB-01335860	0	31325294
1	BovineHD0100009181	0	31411170
1	BovineHD0100009188	0	31464320
1	BovineHD0100009190	0	31484190
1	BovineHD0100009194	0	31513735
1	BovineHD0100009201	0	31556657
1	BovineHD0100009210	0	31641787
1	BovineHD0100009211	0	31646415
1	BTB-01843131	0	31659179
1	BovineHD0100009213	0	31660603
1	BovineHD4100000167	0	31663083
1	BovineHD0100009214	0	31670765
1	ARS-BFGL-NGS-80747	0	31700738
1	BovineHD0100009222	0	31710210
1	BovineHD0100009229	0	31748133
1	BovineHD0100009234	0	31769445
1	BovineHD0100009235	0	31778342
1	BTB-01955576	0	31815750
1	BovineHD0100009246	0	31840903
1	BovineHD0100009250	0	31849601
1	BTB-01755357	0	31870106
1	BovineHD0100009259	0	31891658
1	BovineHD0100009264	0	31913171
1	BTB-02018681	0	31923335
1	BovineHD0100046415	0	31982996
1	BTB-00014284	0	31991587
1	BovineHD0100009280	0	32013714
1	Hapmap43017-BTA-69173	0	32036293
1	BovineHD0100009289	0	32055441
1	BTB-00014368	0	32078797
1	BovineHD0100009297	0	32104110
1	ARS-BFGL-NGS-1179	0	32115552
1	BTB-00014413	0	32138151
1	BovineHD0100009309	0	32172030
1	BovineHD0100009311	0	32189622
1	BTB-00014500	0	32207504
1	BovineHD0100009318	0	32213921
1	BovineHD0100009322	0	32234561
1	BovineHD0100009325	0	32253804
1	BovineHD0100009331	0	32282536
1	Hapmap38175-BTA-69177	0	32309198
1	Hapmap52004-BTA-69178	0	32340451
1	BovineHD0100009335	0	32351610
1	BovineHD0100009338	0	32374531
1	BovineHD0100009341	0	32398139
1	BovineHD0100009342	0	32402235
1	BTB-00014686	0	32411801
1	BovineHD0100009346	0	32433591
1	BTB-00014722	0	32449976
1	ARS-BFGL-NGS-81358	0	32476659
1	BTB-00014850	0	32509969
1	BovineHD0100009379	0	32535543
1	BTB-00014929	0	32558213
1	BTB-00015102	0	32598751
1	BTA-69182-no-rs	0	32640760
1	BovineHD0100009418	0	32664720
1	BovineHD0100009423	0	32693070
1	BTB-00015164	0	32700496
1	BovineHD0100009428	0	32717064
1	Hapmap58994-rs29021251	0	32738897
1	BovineHD0100009448	0	32782523
1	BovineHD0100009455	0	32816221
1	ARS-BFGL-NGS-19127	0	32883377
1	BTB-00016647	0	32905173
1	BovineHD0100009486	0	32969310
1	BovineHD0100009494	0	32989787
1	BovineHD0100009504	0	33011837
1	BTB-00015939	0	33036107
1	BovineHD0100009515	0	33059770
1	BTB-00015961	0	33068789
1	BovineHD0100009525	0	33082769
1	BTB-00016058	0	33098389
1	BovineHD0100009534	0	33104585
1	BovineHD0100009552	0	33149633
1	BovineHD0100009559	0	33172659
1	BTA-69226-no-rs	0	33176151
1	BovineHD0100009570	0	33199470
1	BovineHD0100009573	0	33208399
1	BovineHD0100009578	0	33219675
1	BovineHD0100009580	0	33229648
1	BovineHD0100009583	0	33234118
1	BovineHD0100009587	0	33243004
1	BovineHD0100009592	0	33258791
1	BovineHD0100009595	0	33275553
1	BTB-00901823	0	33284142
1	BTB-00901957	0	33343019
1	BovineHD0100009620	0	33353035
1	BTB-00902072	0	33376191
1	BovineHD0100046952	0	33382453
1	BovineHD0100009633	0	33397544
1	BTB-00902144	0	33407744
1	BovineHD0100009642	0	33430652
1	BovineHD0100009648	0	33455787
1	BovineHD0100009652	0	33473982
1	ARS-BFGL-NGS-45064	0	33487311
1	BovineHD0100009664	0	33506528
1	ARS-BFGL-NGS-21650	0	33509735
1	Hapmap43403-BTA-91448	0	33535419
1	BovineHD0100009674	0	33564635
1	BTA-91456-no-rs	0	33593708
1	BovineHD0100009688	0	33616514
1	Hapmap34824-BES10_Contig592_452	0	33641578
1	BovineHD0100009712	0	33668751
1	BovineHD0100009723	0	33731458
1	BTA-60805-no-rs	0	33752708
1	BovineHD0100046953	0	33794737
1	Hapmap48855-BTA-69221	0	33799177
1	BTB-00929993	0	33806073
1	BovineHD0100009736	0	33822227
1	BovineHD0100009739	0	33879089
1	ARS-BFGL-BAC-11852	0	33883601
1	BovineHD0100009744	0	33905854
1	Hapmap55373-rs29027574	0	33933829
1	BovineHD0100009748	0	33957395
1	BTB-00930093	0	33970922
1	BTB-00930215	0	33995685
1	BTB-00930351	0	34033754
1	Hapmap49364-BTA-89353	0	34076119
1	BovineHD0100009780	0	34107331
1	BovineHD0100009783	0	34113065
1	BovineHD0100009792	0	34140085
1	BovineHD0100009799	0	34164923
1	BTB-01965833	0	34179096
1	BTB-01965810	0	34202504
1	BovineHD0100009808	0	34207573
1	BovineHD0100009809	0	34217178
1	Hapmap43629-BTA-60810	0	34240957
1	BTB-01211075	0	34304788
1	Hapmap47907-BTA-29493	0	34337867
1	Hapmap43823-BTA-27227	0	34362750
1	BTB-01890914	0	34386012
1	UA-IFASA-4161	0	34407892
1	BTB-01210899	0	34450639
1	ARS-BFGL-BAC-12481	0	34492226
1	BovineHD0100009902	0	34511560
1	BTB-00017000	0	34515637
1	BovineHD0100009915	0	34554784
1	BTA-79188-no-rs	0	34562999
1	BTA-111131-no-rs	0	34584932
1	BovineHD0100009932	0	34619311
1	BovineHD0100009935	0	34630651
1	BTB-01210806	0	34635120
1	BovineHD0100009937	0	34639772
1	BovineHD0100009945	0	34666651
1	BovineHD0100009947	0	34675167
1	BovineHD0100009957	0	34738074
1	BovineHD0100009976	0	34781949
1	BovineHD0100009983	0	34812627
1	BovineHD0100009996	0	34855353
1	ARS-BFGL-NGS-100434	0	34864497
1	BovineHD0100010000	0	34879709
1	BovineHD0100010002	0	34888553
1	BTB-00016718	0	34903570
1	BTB-00016701	0	34934516
1	BovineHD0100010019	0	34960825
1	ARS-BFGL-NGS-28489	0	34970709
1	BovineHD0100010029	0	34990904
1	DPI-55	0	35014129
1	BovineHD0100010042	0	35029435
1	BovineHD0100010051	0	35051202
1	BovineHD0100010059	0	35075944
1	BovineHD0100010061	0	35082635
1	BovineHD0100010064	0	35088216
1	BovineHD0100010067	0	35099992
1	BovineHD0100010072	0	35136236
1	Hapmap32018-BTA-123851	0	35157504
1	BovineHD0100010089	0	35185541
1	BovineHD0100010132	0	35277502
1	BovineHD0100010144	0	35294643
1	BTB-00016898	0	35314693
1	BTB-00016906	0	35367693
1	ARS-BFGL-NGS-60721	0	35406392
1	BovineHD0100010179	0	35419315
1	BovineHD0100010183	0	35430270
1	BovineHD0100010186	0	35438772
1	BovineHD0100010199	0	35482091
1	BovineHD0100010201	0	35490148
1	BovineHD0100010203	0	35497703
1	BovineHD0100010213	0	35529839
1	BovineHD0100010217	0	35540814
1	BovineHD0100010229	0	35573106
1	DPI-2	0	35604177
1	BovineHD0100010243	0	35622781
1	BTA-79199-no-rs	0	35631308
1	ARS-BFGL-BAC-837	0	35692760
1	BTB-00017157	0	35812530
1	BovineHD0100010274	0	35837666
1	BovineHD0100010279	0	35874128
1	Hapmap40144-BTA-79228	0	35892692
1	BovineHD0100010292	0	35902298
1	BovineHD0100010297	0	35914367
1	Hapmap41641-BTA-79222	0	35952652
1	BovineHD0100010312	0	35961279
1	BTB-00017988	0	35993477
1	BovineHD0100010321	0	36001615
1	BovineHD0100010328	0	36026128
1	ARS-BFGL-NGS-110234	0	36036600
1	BovineHD0100010337	0	36051693
1	BovineHD0100010341	0	36055942
1	ARS-BFGL-BAC-4996	0	36059447
1	BovineHD0100010349	0	36080567
1	Hapmap57330-rs29009759	0	36086641
1	BTA-79216-no-rs	0	36119886
1	BovineHD0100010364	0	36154514
1	BTB-00017697	0	36181744
1	ARS-BFGL-BAC-11284	0	36209316
1	BovineHD0100010373	0	36217655
1	ARS-BFGL-NGS-116207	0	36239709
1	Hapmap50474-BTA-79209	0	36267086
1	BovineHD0100010393	0	36273574
1	BTB-00017422	0	36293997
1	BovineHD0100010400	0	36308223
1	ARS-BFGL-BAC-11294	0	36319993
1	BovineHD0100010410	0	36361871
1	BovineHD0100010414	0	36385943
1	BovineHD0100010416	0	36394812
1	Hapmap43356-BTA-79201	0	36399349
1	BovineHD0100010421	0	36416442
1	BovineHD0100010423	0	36423510
1	BovineHD0100046422	0	36438993
1	BovineHD0100010431	0	36453329
1	BovineHD0100010436	0	36470923
1	BovineHD0100010446	0	36504180
1	BovineHD0100010456	0	36524125
1	BovineHD0100010461	0	36547637
1	BovineHD0100010466	0	36576719
1	BovineHD0100010470	0	36586364
1	Hapmap50634-BTA-26738	0	36595968
1	ARS-BFGL-NGS-44057	0	36636902
1	BovineHD0100010491	0	36655031
1	ARS-BFGL-NGS-38419	0	36664556
1	BovineHD0100010509	0	36745660
1	BovineHD0100010518	0	36783018
1	BovineHD0100010521	0	36799251
1	Hapmap49369-BTA-89952	0	36824286
1	BovineHD0100010528	0	36836343
1	BovineHD0100010531	0	36844801
1	BovineHD0100010535	0	36864338
1	BovineHD0100010547	0	36883772
1	BTA-115758-no-rs	0	36903496
1	BovineHD0100010565	0	36941101
1	BovineHD0100010579	0	36964059
1	BovineHD0100010581	0	36972698
1	DPI-27	0	36985868
1	BovineHD0100010587	0	37007720
1	BTA-111760-no-rs	0	37017145
1	BovineHD4100000204	0	37060405
1	BovineHD0100010610	0	37069249
1	ARS-BFGL-BAC-11938	0	37088650
1	Hapmap46343-BTA-111768	0	37117597
1	BTA-111771-no-rs	0	37174447
1	BovineHD0100010640	0	37179099
1	ARS-BFGL-NGS-84905	0	37209389
1	BovineHD0100010651	0	37215183
1	BTA-120277-no-rs	0	37245658
1	BTA-89302-no-rs	0	37289127
1	ARS-BFGL-NGS-12168	0	37321005
1	BovineHD0100010694	0	37327007
1	ARS-BFGL-BAC-14429	0	37355979
1	Hapmap39875-BTA-97144	0	37385708
1	BovineHD0100010722	0	37390926
1	BovineHD0100010730	0	37401877
1	BovineHD0100010743	0	37428065
1	Hapmap29197-BTA-97143	0	37430753
1	BovineHD0100010749	0	37456220
1	BovineHD0100010754	0	37476623
1	Hapmap42111-BTA-122184	0	37500892
1	ARS-BFGL-NGS-23720	0	37542495
1	BovineHD0100010794	0	37579731
1	BovineHD0100010806	0	37594633
1	BovineHD0100010816	0	37611202
1	BovineHD0100010820	0	37616577
1	BovineHD4100000207	0	37647783
1	BovineHD0100010827	0	37656834
1	ARS-BFGL-NGS-53463	0	37677212
1	BovineHD0100010842	0	37713094
1	BovineHD0100010852	0	37739152
1	BovineHD0100010859	0	37766323
1	BovineHD0100010863	0	37781476
1	BovineHD0100010886	0	37822017
1	BovineHD0100010892	0	37832489
1	BovineHD0100010900	0	37844991
1	BovineHD0100010926	0	37894804
1	BovineHD0100010940	0	37934858
1	BovineHD0100010950	0	37970651
1	BovineHD0100010961	0	38010400
1	BovineHD0100010966	0	38035224
1	ARS-BFGL-NGS-103535	0	38054226
1	BovineHD0100010969	0	38062668
1	BovineHD0100010975	0	38084630
1	BovineHD0100010979	0	38103948
1	BovineHD0100010984	0	38129394
1	BovineHD0100010989	0	38150333
1	BovineHD0100010995	0	38169449
1	BovineHD0100011008	0	38198102
1	BovineHD0100011012	0	38213864
1	BovineHD0100011015	0	38223665
1	ARS-BFGL-NGS-42813	0	38230818
1	BovineHD0100011029	0	38249922
1	BovineHD0100011034	0	38273670
1	ARS-BFGL-NGS-85768	0	38307976
1	BovineHD0100011056	0	38337046
1	BTA-16749-no-rs	0	38352766
1	BovineHD0100011063	0	38369186
1	Hapmap51081-BTA-89053	0	38378215
1	BovineHD0100011069	0	38403540
1	BovineHD0100011072	0	38417291
1	BovineHD0100011079	0	38458897
1	BovineHD0100011082	0	38472886
1	BovineHD0100011085	0	38485680
1	BovineHD0100011090	0	38497560
1	BovineHD0100011092	0	38521806
1	BovineHD0100011097	0	38547335
1	ARS-BFGL-BAC-15722	0	38565905
1	BovineHD0100011101	0	38575260
1	BovineHD0100011107	0	38595839
1	ARS-BFGL-NGS-97815	0	38624975
1	BovineHD0100011115	0	38643172
1	BovineHD0100011117	0	38664939
1	BovineHD0100011121	0	38678153
1	BovineHD0100011132	0	38738078
1	BovineHD0100011134	0	38754383
1	BovineHD0100011139	0	38784083
1	BTA-109574-no-rs	0	38811666
1	Hapmap39970-BTA-117984	0	38863022
1	ARS-BFGL-NGS-26011	0	38908284
1	BTA-96881-no-rs	0	38982951
1	BovineHD0100011202	0	39017303
1	BovineHD0100011207	0	39045328
1	ARS-BFGL-NGS-84347	0	39083240
1	BovineHD0100011231	0	39120497
1	BovineHD0100011240	0	39163756
1	BovineHD0100011251	0	39201041
1	ARS-BFGL-BAC-11946	0	39232695
1	BovineHD0100011260	0	39237967
1	BovineHD0100011262	0	39253700
1	Hapmap47738-BTA-79246	0	39259346
1	BovineHD0100011270	0	39274991
1	BovineHD0100011273	0	39285042
1	BovineHD0100011281	0	39319489
1	ARS-BFGL-BAC-12579	0	39339779
1	BovineHD0100011288	0	39356769
1	BovineHD0100011302	0	39421208
1	Hapmap27571-BTA-123885	0	39500943
1	BovineHD0100011328	0	39502323
1	BovineHD0100011339	0	39537332
1	BTB-01810584	0	39538704
1	BovineHD0100011352	0	39566907
1	BovineHD0100011353	0	39567827
1	ARS-BFGL-NGS-107020	0	39572166
1	Hapmap51428-BTA-26864	0	39595785
1	BovineHD0100011377	0	39640707
1	BTB-00018760	0	39653311
1	BovineHD0100011383	0	39665709
1	BovineHD0100011399	0	39739139
1	ARS-BFGL-BAC-13195	0	39754319
1	BovineHD0100011420	0	39833546
1	BTB-00018513	0	39840805
1	BovineHD0100011425	0	39849645
1	ARS-BFGL-NGS-20360	0	39877948
1	BovineHD0100046429	0	39890306
1	BTB-00018431	0	39902902
1	BovineHD0100011438	0	39910369
1	BTB-00018408	0	39922217
1	BovineHD0100011443	0	39945713
1	BovineHD0100011447	0	39972001
1	BTB-01249999	0	40046179
1	BovineHD0100011464	0	40068132
1	BTA-117821-no-rs	0	40078462
1	BovineHD0100011469	0	40093103
1	BTB-01250106	0	40136221
1	BovineHD0100011479	0	40148018
1	BovineHD0100011486	0	40170877
1	BovineHD0100011487	0	40174905
1	ARS-BFGL-BAC-13216	0	40258896
1	BovineHD0100011507	0	40281136
1	ARS-BFGL-NGS-23908	0	40323085
1	BovineHD0100011520	0	40335385
1	BTB-01250420	0	40353369
1	BovineHD0100011523	0	40357005
1	BovineHD0100046431	0	40370442
1	Hapmap45471-BTA-117823	0	40379850
1	ARS-BFGL-NGS-111921	0	40427450
1	BTA-111731-no-rs	0	40495849
1	ARS-BFGL-NGS-32825	0	40540792
1	BovineHD0100011559	0	40572207
1	BTB-01462455	0	40589118
1	BovineHD0100011575	0	40604072
1	Hapmap34927-BES7_Contig453_1164	0	40621580
1	Hapmap38709-BTA-88324	0	40656841
1	BovineHD0100011588	0	40679437
1	BTB-01555269	0	40794773
1	BovineHD0100046971	0	40818038
1	BTB-01555328	0	40830066
1	BovineHD0100011631	0	40850350
1	BovineHD0100011633	0	40856977
1	BovineHD0100011638	0	40865309
1	ARS-BFGL-NGS-45335	0	40879690
1	BovineHD0100011648	0	40891243
1	BovineHD0100011653	0	40898760
1	BovineHD0100011672	0	40924294
1	ARS-BFGL-NGS-34353	0	40931076
1	BovineHD0100011676	0	40940851
1	BTB-01135685	0	41000663
1	BovineHD0100011702	0	41022854
1	BovineHD0100011712	0	41061715
1	BTB-01135743	0	41067306
1	Hapmap23514-BTA-150593	0	41089334
1	BovineHD0100011726	0	41121515
1	BovineHD0100011732	0	41147426
1	Hapmap47786-BTA-95575	0	41191350
1	BovineHD0100011752	0	41205563
1	BovineHD0100011755	0	41215890
1	BovineHD0100011761	0	41247891
1	BovineHD0100011765	0	41262164
1	BovineHD0100011770	0	41278309
1	BovineHD0100011774	0	41299640
1	BovineHD0100011776	0	41308086
1	BTA-95584-no-rs	0	41315418
1	BovineHD0100011779	0	41321589
1	BovineHD0100011780	0	41330072
1	BovineHD0100011783	0	41340265
1	BovineHD0100011786	0	41357923
1	BovineHD0100011787	0	41363032
1	BovineHD0100011791	0	41373315
1	Hapmap38486-BTA-30602	0	41379300
1	BovineHD0100011796	0	41388789
1	BovineHD0100011799	0	41400019
1	Hapmap38103-BTA-28646	0	41417336
1	Hapmap33759-BTA-160998	0	41441063
1	BTB-01848824	0	41465449
1	BTA-122159-no-rs	0	41490266
1	BTB-01136210	0	41516238
1	BovineHD0100011834	0	41535038
1	BovineHD0100011840	0	41552252
1	ARS-BFGL-NGS-106725	0	41577955
1	Hapmap54599-rs29019617	0	41608221
1	BovineHD0100011861	0	41610509
1	ARS-BFGL-NGS-23369	0	41639553
1	BovineHD0100011871	0	41654129
1	BovineHD4100000224	0	41658709
1	BovineHD0100011878	0	41675373
1	BovineHD0100011887	0	41705925
1	ARS-BFGL-NGS-118356	0	41732937
1	ARS-BFGL-NGS-63816	0	41756440
1	BovineHD0100011924	0	41760316
1	Hapmap52536-rs29011297	0	41785203
1	BovineHD0100011938	0	41795112
1	BovineHD0100011942	0	41810324
1	Hapmap48210-BTA-120730	0	41834501
1	BovineHD0100011951	0	41846834
1	BovineHD0100011955	0	41858949
1	ARS-BFGL-NGS-106432	0	41893320
1	BovineHD0100011977	0	41908227
1	ARS-BFGL-BAC-15157	0	41913980
1	BovineHD0100011981	0	41922228
1	BovineHD0100011983	0	41931313
1	BovineHD0100011987	0	41941874
1	BovineHD0100011988	0	41944390
1	ARS-BFGL-NGS-43530	0	41955764
1	BovineHD0100011997	0	41974641
1	Hapmap50812-BTA-89669	0	41976576
1	BovineHD0100012001	0	41997911
1	BTB-00019496	0	41999570
1	BovineHD0100012008	0	42033563
1	BovineHD0100012015	0	42061235
1	Hapmap39522-BTA-89675	0	42074611
1	BovineHD0100012026	0	42111525
1	BovineHD0100012042	0	42173221
1	BovineHD0100012062	0	42211256
1	BovineHD0100012074	0	42253560
1	BTA-104608-no-rs	0	42295681
1	ARS-BFGL-NGS-81807	0	42313742
1	BovineHD0100012089	0	42315415
1	BovineHD0100012093	0	42328189
1	ARS-BFGL-NGS-75560	0	42345465
1	BovineHD0100012105	0	42425220
1	BTA-27636-no-rs	0	42434198
1	BovineHD0100012109	0	42443959
1	BovineHD0100012112	0	42456969
1	BovineHD0100012116	0	42477405
1	BTB-00019582	0	42493010
1	ARS-BFGL-NGS-10059	0	42542346
1	BovineHD0100012143	0	42566113
1	BTA-89689-no-rs	0	42570535
1	Hapmap53820-rs29010070	0	42620205
1	BovineHD0100012163	0	42684160
1	BTB-00019705	0	42721268
1	BovineHD0100012176	0	42732450
1	ARS-BFGL-NGS-106220	0	42749580
1	BovineHD0100012187	0	42760281
1	BTB-00019769	0	42771916
1	BovineHD0100012194	0	42772528
1	BovineHD0100012211	0	42817998
1	BovineHD0100012213	0	42820288
1	BovineHD0100012215	0	42831095
1	ARS-BFGL-NGS-12781	0	42843006
1	Hapmap60973-rs29018366	0	42890259
1	BovineHD0100012240	0	42923304
1	BovineHD0100012243	0	42931232
1	ARS-BFGL-BAC-15804	0	42960837
1	BTB-00019912	0	43067020
1	BovineHD0100012263	0	43078221
1	Hapmap46502-BTA-89692	0	43092980
1	BovineHD0100012268	0	43106354
1	BovineHD0100012271	0	43115775
1	BovineHD0100012272	0	43118172
1	BovineHD0100012276	0	43138880
1	ARS-BFGL-NGS-89857	0	43145332
1	BovineHD0100012280	0	43149603
1	BovineHD0100012284	0	43163111
1	BTA-89698-no-rs	0	43181180
1	BovineHD0100012291	0	43193916
1	BTA-89702-no-rs	0	43205575
1	BovineHD0100012296	0	43219720
1	Hapmap59911-rs29013984	0	43246545
1	BTA-20952-no-rs	0	43271718
1	BovineHD0100012309	0	43282187
1	BTA-89708-no-rs	0	43293171
1	BovineHD0100012322	0	43312820
1	BovineHD0100012336	0	43364593
1	BovineHD0100012344	0	43378533
1	BovineHD0100012355	0	43403462
1	BovineHD0100012362	0	43411245
1	BTB-00020638	0	43424668
1	BovineHD0100012372	0	43444752
1	BTB-00020648	0	43449434
1	BTA-89719-no-rs	0	43471154
1	BovineHD0100012394	0	43494544
1	BovineHD0100012401	0	43514644
1	BovineHD0100012402	0	43521049
1	BovineHD0100046438	0	43531092
1	BovineHD0100012406	0	43537131
1	ARS-BFGL-NGS-19097	0	43541278
1	ARS-BFGL-NGS-106743	0	43569660
1	BovineHD0100012427	0	43614203
1	BovineHD0100012440	0	43630254
1	BovineHD0100012442	0	43636003
1	BovineHD0100012450	0	43653925
1	Hapmap49368-BTA-89726	0	43735256
1	BovineHD0100012481	0	43769160
1	BovineHD0100012487	0	43792208
1	BovineHD0100012488	0	43796583
1	BovineHD0100012492	0	43820981
1	ARS-BFGL-NGS-116079	0	43861492
1	BovineHD0100012506	0	43873573
1	BovineHD0100012512	0	43889418
1	BovineHD0100012517	0	43909061
1	BovineHD0100012518	0	43913226
1	ARS-BFGL-NGS-118317	0	43932562
1	BovineHD0100012532	0	43962836
1	BovineHD0100012535	0	43970817
1	BovineHD0100012544	0	44003544
1	Hapmap43396-BTA-89742	0	44019050
1	BovineHD0100012553	0	44033558
1	BovineHD0100012560	0	44066740
1	ARS-BFGL-NGS-57355	0	44118691
1	BTB-00021247	0	44143107
1	BovineHD0100012597	0	44199275
1	BTB-00021385	0	44250030
1	BovineHD0100012617	0	44252712
1	BovineHD0100012628	0	44293101
1	BovineHD0100012647	0	44363958
1	BTB-01788892	0	44446453
1	BovineHD0100012667	0	44449530
1	BovineHD0100012690	0	44526250
1	BovineHD0100012691	0	44532127
1	BovineHD0100012694	0	44542735
1	BovineHD0100012696	0	44547305
1	BovineHD4100000235	0	44561414
1	ARS-BFGL-NGS-5747	0	44569518
1	BTA-15338-no-rs	0	44593858
1	BovineHD0100012715	0	44594903
1	BovineHD0100012716	0	44595762
1	ARS-BFGL-NGS-99002	0	44623201
1	BovineHD0100012728	0	44631561
1	BTA-86397-no-rs	0	44643255
1	BovineHD0100012734	0	44652580
1	ARS-USDA-AGIL-chr1-44652737-000146	0	44652737
1	BovineHD0100012736	0	44659871
1	BovineHD0100012737	0	44664833
1	ARS-BFGL-NGS-4086	0	44692942
1	BovineHD0100012751	0	44720298
1	ARS-BFGL-NGS-73542	0	44752791
1	ARS-BFGL-NGS-19721	0	44776759
1	BovineHD0100012769	0	44786192
1	ARS-BFGL-NGS-99064	0	44813737
1	BovineHD0100012784	0	44815401
1	BovineHD0100012797	0	44837850
1	ARS-BFGL-NGS-101788	0	44862308
1	BovineHD0100012804	0	44871085
1	BTA-105868-no-rs	0	44883531
1	BovineHD0100012807	0	44885132
1	BovineHD0100012809	0	44892141
1	BovineHD0100012827	0	44917434
1	BTB-01585499	0	44922334
1	BovineHD0100012833	0	44934658
1	BovineHD0100012838	0	44944684
1	BovineHD0100012843	0	44954630
1	ARS-BFGL-NGS-113905	0	44960165
1	BovineHD0100012855	0	44980535
1	ARS-BFGL-NGS-90894	0	44985808
1	BovineHD0100012857	0	44992077
1	BovineHD0100012858	0	44995634
1	BovineHD0100012862	0	45019582
1	Hapmap26498-BTA-33060	0	45067210
1	BovineHD0100012872	0	45068624
1	BovineHD0100012873	0	45069323
1	BovineHD0100012883	0	45105482
1	ARS-BFGL-NGS-83544	0	45113934
1	BovineHD0100012889	0	45126351
1	BovineHD0100012892	0	45138020
1	BovineHD0100012920	0	45230725
1	BovineHD0100012936	0	45312317
1	BovineHD0100046983	0	45316332
1	BovineHD0100012940	0	45340176
1	ARS-BFGL-NGS-75951	0	45375265
1	BovineHD0100012946	0	45375902
1	BovineHD0100012963	0	45438868
1	BTA-95285-no-rs	0	45452593
1	BovineHD0100012974	0	45479172
[truncated: 107,607 more rows]
