# Supplementary material for: Genome-wide association study of Mycobacterium avium subspecies Paratuberculosis infection in Chinese Holstein
Source: BMC Genomics. 2018 Dec 27;19:972. doi: 10.1186/s12864-018-5385-3 (PMC6307165; doi:10.1186/s12864-018-5385-3)
Supplement: Supplementary file 6 — Table S1. The features of genes based on GRAMMAR-GC. (XLSX 20 kb) [file 12864_2018_5385_MOESM6_ESM.xlsx]

## Sheet: Table S1
Table S1. The features of genes based on GRAMMAR-GC
Ensembl ID	Chr	Gene Start (bp)	Gene End (bp)	Gene name	Transcript type
ENSBTAG00000044343	1	61585762	61585985	RF00100	misc_RNA
ENSBTAG00000046931	1	61772399	61772809		pseudogene
ENSBTAG00000040393	1	62162949	62171172		protein_coding
ENSBTAG00000026660	2	125394311	125418237	TAF12	protein_coding
ENSBTAG00000021525	2	125426086	125427402		protein_coding
ENSBTAG00000048228	2	125434927	125438150		protein_coding
ENSBTAG00000042986	2	125436173	125436307	RF00190	snoRNA
ENSBTAG00000042871	2	125436795	125436925	RF00405	snoRNA
ENSBTAG00000043315	2	125437145	125437270	RF00420	snoRNA
ENSBTAG00000042553	2	125437888	125437961	RF00608	snoRNA
ENSBTAG00000010393	2	125439385	125462744	TRNAU1AP	protein_coding
ENSBTAG00000003788	2	125468461	125475905	RCC1	protein_coding
ENSBTAG00000046050	2	125499760	125499963	RF00045	snoRNA
ENSBTAG00000046681	2	125500693	125500896	RF00045	snoRNA
ENSBTAG00000045668	2	125501622	125501825	RF00045	snoRNA
ENSBTAG00000002727	2	125507620	125558651	PHACTR4	protein_coding
ENSBTAG00000003676	2	125600540	125600953		protein_coding
ENSBTAG00000040210	2	125629834	125630345		pseudogene
ENSBTAG00000045032	2	125646957	125647070	RF00561	snoRNA
ENSBTAG00000002678	2	125653307	125658882	MED18	protein_coding
ENSBTAG00000002363	2	125698160	125714128	SESN2	protein_coding
ENSBTAG00000006342	2	125727885	125730128	ATP5IF1	protein_coding
ENSBTAG00000018385	2	125733245	125757519	DNAJC8	protein_coding
ENSBTAG00000027051	2	125784497	125811602	PTAFR	protein_coding
ENSBTAG00000009937	2	125829745	125830707		protein_coding
ENSBTAG00000043989	2	125899852	125969668	EYA3	protein_coding
ENSBTAG00000008800	2	125975898	125982957	XKR8	protein_coding
ENSBTAG00000012997	2	125983558	126015376	SMPDL3B	protein_coding
ENSBTAG00000006225	2	126030987	126055499	RPA2	protein_coding
ENSBTAG00000006223	2	126058353	126070741	THEMIS2	protein_coding
ENSBTAG00000003867	2	126098691	126100983		protein_coding
ENSBTAG00000003866	2	126111731	126129768	PPP1R8	protein_coding
ENSBTAG00000044441	2	126126020	126126185	RF00553	snoRNA
ENSBTAG00000001192	2	126134951	126170517	STX12	protein_coding
ENSBTAG00000019614	2	126189467	126219819	FAM76A	protein_coding
ENSBTAG00000007554	2	126246561	126250182	IFI6	protein_coding
ENSBTAG00000011784	2	126276335	126291824	FGR	protein_coding
ENSBTAG00000037456	2	126350164	126354957	AHDC1	protein_coding
ENSBTAG00000018374	2	126399312	126469335	WASF2	protein_coding
ENSBTAG00000019708	7	23779096	23882198	ACSL6	protein_coding
ENSBTAG00000036856	7	23852876	23852996	RF00001	rRNA
ENSBTAG00000025443	7	23993128	24063506	FNIP1	protein_coding
ENSBTAG00000043654	7	24030681	24030782	RF00026	snRNA
ENSBTAG00000000682	7	24107824	24297279		protein_coding
ENSBTAG00000045185	7	24208097	24208433	RF00100	misc_RNA
ENSBTAG00000005961	7	24318564	24436629	CDC42SE2	protein_coding
ENSBTAG00000010961	7	24487322	24508916	LYRM7	protein_coding
ENSBTAG00000010959	7	24515178	24521784	HINT1	protein_coding
ENSBTAG00000014661	7	25178592	25466387	CHSY3	protein_coding
ENSBTAG00000048309	7	25587394	25601559	KIAA1024L	protein_coding
ENSBTAG00000016145	7	25612682	25879965	ADAMTS19	protein_coding
ENSBTAG00000000626	7	60450229	60579589	STK32A	protein_coding
ENSBTAG00000010661	7	60588659	60703487	DPYSL3	protein_coding
ENSBTAG00000003349	7	60809074	60998968	JAKMIP2	protein_coding
ENSBTAG00000047835	7	61034482	61036502		protein_coding
ENSBTAG00000015558	7	61042755	61049774	SPINK1	protein_coding
ENSBTAG00000004153	7	61104006	61108298	SCGB3A2	protein_coding
ENSBTAG00000015465	7	61133266	61145126	C7H5orf46	protein_coding
ENSBTAG00000042643	7	61294716	61294819	RF00026	snRNA
ENSBTAG00000019140	7	61321641	61405244	SPINK5	protein_coding
ENSBTAG00000033470	7	61446179	61487954	SPINK6	protein_coding
ENSBTAG00000006715	8	6410067	6449539	FBXO8	protein_coding
ENSBTAG00000020055	8	6449815	6473747	CEP44	protein_coding
ENSBTAG00000034948	8	6624458	6624615	RF00003	snRNA
ENSBTAG00000025942	8	6642818	6680546	HPGD	protein_coding
ENSBTAG00000019732	8	6818691	6913336	GLRA3	protein_coding
ENSBTAG00000045171	8	6899878	6899947		miRNA
ENSBTAG00000039127	8	7028941	7029047		miRNA
ENSBTAG00000035768	8	7099561	7102535		protein_coding
ENSBTAG00000025954	8	7133795	7135969		protein_coding
ENSBTAG00000008678	8	7143931	7145796		protein_coding
ENSBTAG00000002123	13	26772494	26932201	MYO3A	protein_coding
ENSBTAG00000008056	13	26937414	26999001	GAD2	protein_coding
ENSBTAG00000003640	13	27028160	27032607	GJD4	protein_coding
ENSBTAG00000015072	13	27056507	27057989	FZD8	protein_coding
ENSBTAG00000047440	13	27057732	27057812		miRNA
ENSBTAG00000044876	13	27105359	27105465		miRNA
ENSBTAG00000042704	13	27186289	27186412	RF00619	snRNA
ENSBTAG00000032092	18	32798826	32888927	CDH11	protein_coding
ENSBTAG00000037322	18	33396194	33396277		miRNA
ENSBTAG00000019605	18	53545325	53612052	OPA3	protein_coding
ENSBTAG00000018398	18	53615949	53617690	GPR4	protein_coding
ENSBTAG00000015764	18	53634883	53659483	EML2	protein_coding
ENSBTAG00000029933	18	53654146	53654239	bta-mir-330	miRNA
ENSBTAG00000005527	18	53668986	53677248	GIPR	protein_coding
ENSBTAG00000012177	18	53681070	53683928	SNRPD2	protein_coding
ENSBTAG00000012176	18	53684730	53690649	QPCTL	protein_coding
ENSBTAG00000045708	18	53700346	53725742	MYPOP	protein_coding
ENSBTAG00000013346	18	53755489	53759029	SIX5	protein_coding
ENSBTAG00000013347	18	53760689	53769611	DMPK	protein_coding
ENSBTAG00000021417	18	53770876	53777767	DMWD	protein_coding
ENSBTAG00000012097	18	53779851	53800006	RSPH6A	protein_coding
ENSBTAG00000012101	18	53800327	53829555	SYMPK	protein_coding
ENSBTAG00000012104	18	53834507	53841046	FOXA3	protein_coding
ENSBTAG00000047505	18	53852957	53853373	NANOS2	protein_coding
ENSBTAG00000013157	18	53874463	53889874	NOVA2	protein_coding
ENSBTAG00000005819	18	53932078	53944868	CCDC61	protein_coding
ENSBTAG00000030108	18	53945876	53945994	bta-mir-769	miRNA
ENSBTAG00000002635	18	53946097	53948160	PGLYRP1	protein_coding
ENSBTAG00000023367	18	53954606	53955352		processed_pseudogene
ENSBTAG00000000027	18	53961670	53964590	IGFL1	protein_coding
ENSBTAG00000018948	18	53991370	54022923	HIF3A	protein_coding
ENSBTAG00000008014	18	54025021	54045583	PPP5C	protein_coding
ENSBTAG00000009337	18	54079702	54083589	PNMA8A	protein_coding
ENSBTAG00000046451	18	54101133	54104913		protein_coding
ENSBTAG00000018181	18	54124479	54127099	CCDC8	protein_coding
ENSBTAG00000048021	18	54129780	54131732		protein_coding
ENSBTAG00000014583	18	54169313	54178928	CALM3	protein_coding
ENSBTAG00000014585	18	54185871	54188079	PTGIR	protein_coding
ENSBTAG00000017762	18	54195285	54195883	GNG8	protein_coding
ENSBTAG00000030705	18	54208182	54218832	DACT3	protein_coding
ENSBTAG00000015599	18	54224457	54256892	PRKD2	protein_coding
ENSBTAG00000046388	18	54224747	54224815	bta-mir-2897	miRNA
ENSBTAG00000005830	18	54263458	54287817	STRN4	protein_coding
ENSBTAG00000013985	18	54288966	54297589	FKRP	protein_coding
ENSBTAG00000013577	18	54302393	54313935	SLC1A5	protein_coding
ENSBTAG00000010584	18	54363679	54373314	AP2S1	protein_coding
ENSBTAG00000015543	18	54425390	54497692	ARHGAP35	protein_coding
ENSBTAG00000015576	18	54516899	54532816	NPAS1	protein_coding
ENSBTAG00000015579	18	54532951	54535397	TMEM160	protein_coding
ENSBTAG00000016563	22	10813998	10923960	GOLGA4	protein_coding
ENSBTAG00000016566	22	10946332	11306693	ITGA9	protein_coding
ENSBTAG00000047965	22	11122582	11124014		protein_coding
ENSBTAG00000013402	22	11390436	11468069	CTDSPL	protein_coding
ENSBTAG00000044316	22	11405905	11405983	bta-mir-2367	miRNA
ENSBTAG00000029937	22	11457900	11457989	bta-mir-26c	miRNA
ENSBTAG00000012963	22	11478629	11496681	VILL	protein_coding
ENSBTAG00000037726	22	11497086	11518465	PLCD1	protein_coding
ENSBTAG00000008567	22	11529070	11619484	DLEC1	protein_coding
ENSBTAG00000018283	22	11619695	11643912	ACAA1	protein_coding
ENSBTAG00000000563	22	11646791	11651003	MYD88	protein_coding
ENSBTAG00000014927	22	11674127	11758890	OXSR1	protein_coding
ENSBTAG00000039310	22	11766155	11774268	SLC22A13	protein_coding
ENSBTAG00000008463	22	11789927	11801567	SLC22A14	protein_coding
ENSBTAG00000011278	22	11813891	11849423	XYLB	protein_coding
ENSBTAG00000016124	23	8469769	8534469	PACSIN1	protein_coding
ENSBTAG00000021993	23	8537368	8554696	SPDEF	protein_coding
ENSBTAG00000034493	23	8591963	8688924	C23H6orf106	protein_coding
ENSBTAG00000029474	23	8607362	8607480	RF00001	rRNA
ENSBTAG00000024549	23	8726525	8737237	SNRPC	protein_coding
ENSBTAG00000044892	23	8738052	8738114	RF00066	snRNA
ENSBTAG00000044323	23	8744231	8744363	RF00156	snoRNA
ENSBTAG00000009267	23	8777063	8824585	UHRF1BP1	protein_coding
ENSBTAG00000016887	23	8829177	8836822	TAF11	protein_coding
ENSBTAG00000016890	23	8838316	9004998	ANKS1A	protein_coding
ENSBTAG00000016891	23	9020184	9052477	TCP11	protein_coding
ENSBTAG00000009226	23	9133906	9166228	SCUBE3	protein_coding
ENSBTAG00000006170	23	9196406	9235677	ZNF76	protein_coding
ENSBTAG00000025622	23	9237764	9263820	DEF6	protein_coding
ENSBTAG00000017542	23	9340955	9353750	PPARD	protein_coding
ENSBTAG00000019492	23	9381446	9390572	FANCE	protein_coding
ENSBTAG00000019494	23	9391523	9394013	RPL10A	protein_coding
ENSBTAG00000019495	23	9398811	9422609	TEAD3	protein_coding
ENSBTAG00000034287	23	9422868	9437261	TULP1	protein_coding
ENSBTAG00000038094	23	9451990	9452059		miRNA
ENSBTAG00000009302	23	19437558	19667184	RCAN2	protein_coding
ENSBTAG00000003632	23	19776642	19860368	CYP39A1	protein_coding
ENSBTAG00000043423	23	19823239	19823345	RF00026	snRNA
ENSBTAG00000016302	23	19860795	19882823	SLC25A27	protein_coding
ENSBTAG00000009978	23	19892715	19904104	TDRD6	protein_coding
ENSBTAG00000019315	23	19907160	19945051	PLA2G7	protein_coding
ENSBTAG00000047009	23	19953077	19966930	ANKRD66	protein_coding
ENSBTAG00000004345	23	20014170	20040232	MEP1A	protein_coding
ENSBTAG00000004347	23	20052363	20128180	ADGRF5	protein_coding
ENSBTAG00000021609	23	20206358	20250984	ADGRF1	protein_coding
ENSBTAG00000020054	23	20410839	20474989	TNFRSF21	protein_coding
ENSBTAG00000000322	23	20596998	20680179	CD2AP	protein_coding
ENSBTAG00000010166	23	27659363	27729750	MIC1	protein_coding
ENSBTAG00000012208	23	27689369	27692407		protein_coding
ENSBTAG00000001476	23	27715023	27718202		protein_coding
ENSBTAG00000021111	23	27769893	27774392	POU5F1	protein_coding
ENSBTAG00000014435	23	27775678	27779418	TCF19	protein_coding
ENSBTAG00000014434	23	27779849	27791241	CCHCR1	protein_coding
ENSBTAG00000025531	23	27793273	27794712	PSORS1C2	protein_coding
ENSBTAG00000021721	23	27808496	27812710	CDSN	protein_coding
ENSBTAG00000004539	23	27816299	27818479	C6orf15	protein_coding
ENSBTAG00000043004	23	27837208	27837314	RF00026	snRNA
ENSBTAG00000007075	23	27842253	27845729		protein_coding
ENSBTAG00000022590	23	27863067	27867532		protein_coding
ENSBTAG00000038810	23	27945517	27946340	SFTA2	protein_coding
ENSBTAG00000043267	23	27947120	27947226	RF00026	snRNA
ENSBTAG00000010698	23	27949626	27961526	VARS2	protein_coding
ENSBTAG00000046757	23	27962144	27968734	GTF2H4	protein_coding
ENSBTAG00000010682	23	27975619	27989666	DDR1	protein_coding
ENSBTAG00000011358	23	28088456	28089722	IER3	protein_coding
ENSBTAG00000009960	23	28090029	28100113	FLOT1	protein_coding
ENSBTAG00000006969	23	28101727	28105320	TUBB	protein_coding
ENSBTAG00000006966	23	28111675	28114705	NRM	protein_coding
ENSBTAG00000025526	23	28117757	28127002	MDC1	protein_coding
ENSBTAG00000039695	23	28128194	28137021	PPP1R18	protein_coding
ENSBTAG00000006960	23	28140250	28152483	DHX16	protein_coding
ENSBTAG00000006958	23	28152665	28156380	C23H6orf136	protein_coding
ENSBTAG00000006941	23	28156649	28169424	ATAT1	protein_coding
ENSBTAG00000006936	23	28169926	28176489	MRPS18B	protein_coding
ENSBTAG00000006933	23	28177338	28192982	PPP1R10	protein_coding
ENSBTAG00000043729	23	28178036	28178111		miRNA
ENSBTAG00000006927	23	28199129	28211340	ABCF1	protein_coding
ENSBTAG00000044647	23	28202778	28202855	bta-mir-2378	miRNA
ENSBTAG00000037337	23	28203151	28203252	bta-mir-877	miRNA
ENSBTAG00000006914	23	28218620	28224731	PRR3	protein_coding
ENSBTAG00000025516	23	28224609	28231251	GNL1	protein_coding
ENSBTAG00000007643	23	28257737	28271232	TRIM39-RPP21	protein_coding
ENSBTAG00000001477	23	28298189	28298628		pseudogene
ENSBTAG00000038619	23	28299437	28311309		protein_coding
ENSBTAG00000005146	23	28330539	28334072		protein_coding
ENSBTAG00000019386	23	28355361	28358332	BOLA-NC1	protein_coding
ENSBTAG00000020116	23	28469735	28473401	JSP.1	protein_coding
ENSBTAG00000002069	23	28502524	28506312	BOLA	protein_coding
ENSBTAG00000037421	23	28530978	28540122		protein_coding
ENSBTAG00000035744	23	28563086	28579480	TRIM26	protein_coding
ENSBTAG00000007532	23	28600596	28610740	TRIM15	protein_coding
ENSBTAG00000044550	23	28601333	28601408		miRNA
ENSBTAG00000007530	23	28613833	28622421	TRIM10	protein_coding
ENSBTAG00000037381	23	28626339	28638869	TRIM40	protein_coding
ENSBTAG00000004490	23	28665990	28676508	TRIM31	protein_coding
ENSBTAG00000016549	23	32029122	32339087	CARMIL1	protein_coding
ENSBTAG00000046581	23	32218409	32218500		miRNA
ENSBTAG00000038783	23	32293815	32295598		protein_coding
ENSBTAG00000008491	23	32385306	32386038		pseudogene
ENSBTAG00000003892	23	32463210	32520458		protein_coding
ENSBTAG00000018165	23	32681207	32763526	RIPOR2	protein_coding
ENSBTAG00000043012	23	32700054	32700160	RF00026	snRNA
ENSBTAG00000017329	23	32775581	32786297	GMNN	protein_coding
ENSBTAG00000020496	23	32822610	32834752	C23H6orf62	protein_coding
ENSBTAG00000016337	23	32835596	32849025	ACOT13	protein_coding
ENSBTAG00000000365	23	32849318	32861445	TDP2	protein_coding
ENSBTAG00000021903	23	32901068	32942727	KIAA0319	protein_coding
ENSBTAG00000021902	23	32950888	32976657	ALDH5A1	protein_coding
ENSBTAG00000004982	23	32984456	33036038	GPLD1	protein_coding
ENSBTAG00000004593	27	40005123	40051816	TOP2B	protein_coding
ENSBTAG00000047115	27	40026281	40026379	RF00001	rRNA
ENSBTAG00000011518	27	40131405	40235970	RARB	protein_coding
