# Supplementary material for: Genome-wide association study of Mycobacterium avium subspecies Paratuberculosis infection in Chinese Holstein
Source: BMC Genomics. 2018 Dec 27;19:972. doi: 10.1186/s12864-018-5385-3 (PMC6307165; doi:10.1186/s12864-018-5385-3)
Supplement: Supplementary file 9 — Table S4. Functional enrichment of GO and Pathway analysis of 343 genes. (XLSX 32 kb) [file 12864_2018_5385_MOESM9_ESM.xlsx]

## Sheet: GO
Table S4. Functional enrichment of GO analysis of 343 genes
ID	Term	P-Value
GO:0043306	positive regulation of mast cell degranulation	5.38669e-05
GO:0033008	positive regulation of mast cell activation involved in immune response	5.38669e-05
GO:0002764	immune response-regulating signaling pathway	6.37818e-05
GO:0070663	regulation of leukocyte proliferation	8.23927e-05
GO:0002888	positive regulation of myeloid leukocyte mediated immunity	9.17799e-05
GO:0043302	positive regulation of leukocyte degranulation	0.00011665
GO:0033006	regulation of mast cell activation involved in immune response	0.00011665
GO:0033005	positive regulation of mast cell activation	0.00011665
GO:0043304	regulation of mast cell degranulation	0.00011665
GO:0002757	immune response-activating signal transduction	0.000188185
GO:0033003	regulation of mast cell activation	0.000220407
GO:0050778	positive regulation of immune response	0.000224599
GO:0031346	positive regulation of cell projection organization	0.000229918
GO:0043300	regulation of leukocyte degranulation	0.000266305
GO:0002886	regulation of myeloid leukocyte mediated immunity	0.000266305
GO:0032944	regulation of mononuclear cell proliferation	0.000376794
GO:0050670	regulation of lymphocyte proliferation	0.000376794
GO:0002694	regulation of leukocyte activation	0.000389841
GO:0050776	regulation of immune response	0.000421314
GO:0002279	mast cell activation involved in immune response	0.000444918
GO:0043303	mast cell degranulation	0.000444918
GO:1903307	positive regulation of regulated secretory pathway	0.000444918
GO:0070665	positive regulation of leukocyte proliferation	0.000513738
GO:0002448	mast cell mediated immunity	0.000519808
GO:0002684	positive regulation of immune system process	0.000639487
GO:0050865	regulation of cell activation	0.000639526
GO:0002274	myeloid leukocyte activation	0.000645606
GO:0032418	lysosome localization	0.000695759
GO:0045576	mast cell activation	0.000695759
GO:0032606	type I interferon production	0.000797879
GO:0002253	activation of immune response	0.000804819
GO:0002695	negative regulation of leukocyte activation	0.000875565
GO:0043299	leukocyte degranulation	0.00116721
GO:0070661	leukocyte proliferation	0.00122675
GO:0030888	regulation of B cell proliferation	0.00131309
GO:0002221	pattern recognition receptor signaling pathway	0.00134187
GO:0050866	negative regulation of cell activation	0.00134187
GO:0002758	innate immune response-activating signal transduction	0.00134187
GO:0016042	lipid catabolic process	0.00140113
GO:0002699	positive regulation of immune effector process	0.00145225
GO:0018108	peptidyl-tyrosine phosphorylation	0.00159466
GO:0018212	peptidyl-tyrosine modification	0.00173503
GO:0002275	myeloid cell activation involved in immune response	0.00182648
GO:0002444	myeloid leukocyte mediated immunity	0.00182648
GO:0002218	activation of innate immune response	0.00182993
GO:0050864	regulation of B cell activation	0.00182993
GO:0031344	regulation of cell projection organization	0.00197673
GO:0001816	cytokine production	0.00198788
GO:0050848	regulation of calcium-mediated signaling	0.00223711
GO:0051249	regulation of lymphocyte activation	0.00249205
GO:0032946	positive regulation of mononuclear cell proliferation	0.00260887
GO:0050671	positive regulation of lymphocyte proliferation	0.00260887
GO:0031252	cell leading edge	0.00267038
GO:0001817	regulation of cytokine production	0.00290065
GO:0050850	positive regulation of calcium-mediated signaling	0.00293728
GO:0019932	second-messenger-mediated signaling	0.00301734
GO:0045088	regulation of innate immune response	0.0031756
GO:0045921	positive regulation of exocytosis	0.00324101
GO:0001819	positive regulation of cytokine production	0.00324256
GO:0030027	lamellipodium	0.00338616
GO:0045620	negative regulation of lymphocyte differentiation	0.00339009
GO:0045595	regulation of cell differentiation	0.00349508
GO:0050730	regulation of peptidyl-tyrosine phosphorylation	0.00368762
GO:0046651	lymphocyte proliferation	0.0037507
GO:0032943	mononuclear cell proliferation	0.0037507
GO:0050871	positive regulation of B cell activation	0.00384226
GO:0051250	negative regulation of lymphocyte activation	0.00416941
GO:0004620	phospholipase activity	0.00416941
GO:0001775	cell activation	0.00426634
GO:0042523	positive regulation of tyrosine phosphorylation of Stat5 protein	0.00426823
GO:0031342	negative regulation of cell killing	0.00426823
GO:0014856	skeletal muscle cell proliferation	0.00426823
GO:0014857	regulation of skeletal muscle cell proliferation	0.00426823
GO:0014841	skeletal muscle satellite cell proliferation	0.00426823
GO:0014842	regulation of skeletal muscle satellite cell proliferation	0.00426823
GO:0045080	positive regulation of chemokine biosynthetic process	0.00426823
GO:0050731	positive regulation of peptidyl-tyrosine phosphorylation	0.00457617
GO:1903305	regulation of regulated secretory pathway	0.00487908
GO:0002639	positive regulation of immunoglobulin production	0.00499515
GO:0002682	regulation of immune system process	0.00504639
GO:0030890	positive regulation of B cell proliferation	0.00561564
GO:0042116	macrophage activation	0.00561564
GO:0042522	regulation of tyrosine phosphorylation of Stat5 protein	0.0056362
GO:0015651	quaternary ammonium group transmembrane transporter activity	0.0056362
GO:0038187	pattern recognition receptor activity	0.0056362
GO:0036041	long-chain fatty acid binding	0.0056362
GO:0008329	signaling pattern recognition receptor activity	0.0056362
GO:0034440	lipid oxidation	0.00608876
GO:0016298	lipase activity	0.00608876
GO:0042531	positive regulation of tyrosine phosphorylation of STAT protein	0.00628031
GO:0048468	cell development	0.006284
GO:0010562	positive regulation of phosphorus metabolic process	0.00654428
GO:0045937	positive regulation of phosphate metabolic process	0.00654428
GO:0000018	regulation of DNA recombination	0.00698995
GO:0015101	organic cation transmembrane transporter activity	0.00717689
GO:0045073	regulation of chemokine biosynthetic process	0.00717689
GO:0050755	chemokine metabolic process	0.00717689
GO:0042033	chemokine biosynthetic process	0.00717689
GO:0042506	tyrosine phosphorylation of Stat5 protein	0.00717689
GO:0002755	MyD88-dependent toll-like receptor signaling pathway	0.00717689
GO:0015697	quaternary ammonium group transport	0.00717689
GO:0030154	cell differentiation	0.00744034
GO:0002705	positive regulation of leukocyte mediated immunity	0.00748295
GO:0008081	phosphoric diester hydrolase activity	0.00748295
GO:0060627	regulation of vesicle-mediated transport	0.00765613
GO:0042509	regulation of tyrosine phosphorylation of STAT protein	0.00774525
GO:0045089	positive regulation of innate immune response	0.00779887
GO:0035556	intracellular signal transduction	0.00807814
GO:0001667	ameboidal-type cell migration	0.00815907
GO:0010976	positive regulation of neuron projection development	0.0085203
GO:0045321	leukocyte activation	0.00879221
GO:0071803	positive regulation of podosome assembly	0.00888498
GO:0019722	calcium-mediated signaling	0.00907249
GO:1902533	positive regulation of intracellular signal transduction	0.0100709
GO:0002637	regulation of immunoglobulin production	0.0102914
GO:0007260	tyrosine phosphorylation of STAT protein	0.0102914
GO:0001755	neural crest cell migration	0.0102914
GO:0044242	cellular lipid catabolic process	0.0103497
GO:0002696	positive regulation of leukocyte activation	0.0106161
GO:0009437	carnitine metabolic process	0.0107553
GO:0044117	growth of symbiont in host	0.0107553
GO:0032616	interleukin-13 production	0.0107553
GO:0032656	regulation of interleukin-13 production	0.0107553
GO:0044116	growth of symbiont involved in interaction with host	0.0107553
GO:0044110	growth involved in symbiotic interaction	0.0107553
GO:0010975	regulation of neuron projection development	0.0114143
GO:0045597	positive regulation of cell differentiation	0.0120258
GO:0048869	cellular developmental process	0.0121715
GO:0051289	protein homotetramerization	0.0122274
GO:0051260	protein homooligomerization	0.012254
GO:0050867	positive regulation of cell activation	0.012254
GO:1902531	regulation of intracellular signal transduction	0.0126205
GO:0031175	neuron projection development	0.0126525
GO:0072349	modified amino acid transmembrane transporter activity	0.0127827
GO:0015695	organic cation transport	0.0127827
GO:0031941	filamentous actin	0.0127827
GO:0045619	regulation of lymphocyte differentiation	0.0128767
GO:0002768	immune response-regulating cell surface receptor signaling pathway	0.0128767
GO:0019888	protein phosphatase regulator activity	0.0132684
GO:1990904	ribonucleoprotein complex	0.0134418
GO:0030529	intracellular ribonucleoprotein complex	0.0134418
GO:0098589	membrane region	0.0140622
GO:0070035	purine NTP-dependent helicase activity	0.0143396
GO:0008026	ATP-dependent helicase activity	0.0143396
GO:0090575	RNA polymerase II transcription factor complex	0.0143396
GO:1904894	positive regulation of STAT cascade	0.0143583
GO:0050868	negative regulation of T cell activation	0.0143583
GO:0046427	positive regulation of JAK-STAT cascade	0.0143583
GO:0006629	lipid metabolic process	0.0149497
GO:1902745	positive regulation of lamellipodium organization	0.0149624
GO:0046640	regulation of alpha-beta T cell proliferation	0.0149624
GO:0001784	phosphotyrosine binding	0.0149624
GO:0060575	intestinal epithelial cell differentiation	0.0149624
GO:0090281	negative regulation of calcium ion import	0.0149624
GO:0071801	regulation of podosome assembly	0.0149624
GO:0048584	positive regulation of response to stimulus	0.0150964
GO:0005654	nucleoplasm	0.0153574
GO:0006635	fatty acid beta-oxidation	0.0154976
GO:0050830	defense response to Gram-positive bacterium	0.0154976
GO:0046634	regulation of alpha-beta T cell activation	0.0154976
GO:0065009	regulation of molecular function	0.0155946
GO:0070851	growth factor receptor binding	0.0159036
GO:0042127	regulation of cell proliferation	0.0164019
GO:0005776	autophagosome	0.0166864
GO:0019208	phosphatase regulator activity	0.0166864
GO:0042100	B cell proliferation	0.0167242
GO:0042129	regulation of T cell proliferation	0.0167242
GO:0006955	immune response	0.0172062
GO:1901741	positive regulation of myoblast fusion	0.0172893
GO:0005682	U5 snRNP	0.0172893
GO:0043011	myeloid dendritic cell differentiation	0.0172893
GO:0043030	regulation of macrophage activation	0.0172893
GO:0006577	amino-acid betaine metabolic process	0.0172893
GO:0071800	podosome assembly	0.0172893
GO:0051240	positive regulation of multicellular organismal process	0.0174493
GO:0016591	DNA-directed RNA polymerase II, holoenzyme	0.0175708
GO:0048666	neuron development	0.0176614
GO:0051262	protein tetramerization	0.0184437
GO:0044707	single-multicellular organism process	0.0187841
GO:0002697	regulation of immune effector process	0.0188366
GO:0038034	signal transduction in absence of ligand	0.0192133
GO:0001843	neural tube closure	0.0192133
GO:0097192	extrinsic apoptotic signaling pathway in absence of ligand	0.0192133
GO:0014032	neural crest cell development	0.0192133
GO:1903038	negative regulation of leukocyte cell-cell adhesion	0.0192133
GO:0060606	tube closure	0.0192133
GO:0060590	ATPase regulator activity	0.0197588
GO:1901739	regulation of myoblast fusion	0.0197588
GO:0032728	positive regulation of interferon-beta production	0.0197588
GO:1901099	negative regulation of signal transduction in absence of ligand	0.0197588
GO:0046633	alpha-beta T cell proliferation	0.0197588
GO:2001240	negative regulation of extrinsic apoptotic signaling pathway in absence of ligand	0.0197588
GO:0031083	BLOC-1 complex	0.0197588
GO:2000352	negative regulation of endothelial cell apoptotic process	0.0197588
GO:0048523	negative regulation of cellular process	0.0198535
GO:0050793	regulation of developmental process	0.0200059
GO:0048583	regulation of response to stimulus	0.0203634
GO:0009062	fatty acid catabolic process	0.0205516
GO:1903532	positive regulation of secretion by cell	0.0205877
GO:2000026	regulation of multicellular organismal development	0.0213196
GO:0014020	primary neural tube formation	0.0219399
GO:0001906	cell killing	0.0219399
GO:1902106	negative regulation of leukocyte differentiation	0.0219399
GO:1902105	regulation of leukocyte differentiation	0.0220524
GO:0060143	positive regulation of syncytium formation by plasma membrane fusion	0.0223663
GO:1903727	positive regulation of phospholipid metabolic process	0.0223663
GO:0015491	cation:cation antiporter activity	0.0223663
GO:0005669	transcription factor TFIID complex	0.0223663
GO:0072337	modified amino acid transport	0.0223663
GO:0005504	fatty acid binding	0.0223663
GO:0048519	negative regulation of biological process	0.0226921
GO:0051239	regulation of multicellular organismal process	0.0229714
GO:0044798	nuclear transcription factor complex	0.0232092
GO:0080134	regulation of response to stress	0.0232167
GO:0014033	neural crest cell differentiation	0.0233783
GO:0002224	toll-like receptor signaling pathway	0.0233783
GO:0051259	protein oligomerization	0.0237314
GO:0016192	vesicle-mediated transport	0.0237334
GO:0017157	regulation of exocytosis	0.0242438
GO:0051251	positive regulation of lymphocyte activation	0.0244575
GO:0006897	endocytosis	0.0247625
GO:0030168	platelet activation	0.0248667
GO:0000794	condensed nuclear chromosome	0.0248667
GO:0002702	positive regulation of production of molecular mediator of immune response	0.0248667
GO:2001237	negative regulation of extrinsic apoptotic signaling pathway	0.0248667
GO:0043368	positive T cell selection	0.0251072
GO:0009268	response to pH	0.0251072
GO:0060142	regulation of syncytium formation by plasma membrane fusion	0.0251072
GO:1902743	regulation of lamellipodium organization	0.0251072
GO:1904036	negative regulation of epithelial cell apoptotic process	0.0251072
GO:0008206	bile acid metabolic process	0.0251072
GO:0002703	regulation of leukocyte mediated immunity	0.0253059
GO:0042098	T cell proliferation	0.0253059
GO:0045664	regulation of neuron differentiation	0.0255411
GO:0051047	positive regulation of secretion	0.0259279
GO:0001678	cellular glucose homeostasis	0.0264051
GO:0043271	negative regulation of ion transport	0.0264051
GO:0051052	regulation of DNA metabolic process	0.0266544
GO:0051961	negative regulation of nervous system development	0.0270252
GO:0045596	negative regulation of cell differentiation	0.0273748
GO:0050767	regulation of neurogenesis	0.0275597
GO:0015298	solute:cation antiporter activity	0.027977
GO:0045309	protein phosphorylated amino acid binding	0.027977
GO:0031082	BLOC complex	0.027977
GO:0001773	myeloid dendritic cell activation	0.027977
GO:0045581	negative regulation of T cell differentiation	0.027977
GO:2000351	regulation of endothelial cell apoptotic process	0.027977
GO:0045055	regulated exocytosis	0.0286585
GO:0044421	extracellular region part	0.0292571
GO:0001841	neural tube formation	0.0296314
GO:0005667	transcription factor complex	0.0296948
GO:0007265	Ras protein signal transduction	0.0297587
GO:0005681	spliceosomal complex	0.0297587
GO:0051093	negative regulation of developmental process	0.0299957
GO:0042578	phosphoric ester hydrolase activity	0.030126
GO:0031325	positive regulation of cellular metabolic process	0.0303986
GO:0060589	nucleoside-triphosphatase regulator activity	0.0307071
GO:0044089	positive regulation of cellular component biogenesis	0.0308234
GO:0044255	cellular lipid metabolic process	0.0308684
GO:0072577	endothelial cell apoptotic process	0.0309715
GO:0032481	positive regulation of type I interferon production	0.0309715
GO:0097525	spliceosomal snRNP complex	0.031319
GO:0019395	fatty acid oxidation	0.031319
GO:0003697	single-stranded DNA binding	0.031319
GO:0048812	neuron projection morphogenesis	0.0322505
GO:0004386	helicase activity	0.0322629
GO:0080090	regulation of primary metabolic process	0.0325771
GO:0051130	positive regulation of cellular component organization	0.0326159
GO:0030030	cell projection organization	0.0326159
GO:0002366	leukocyte activation involved in immune response	0.0326606
GO:0007565	female pregnancy	0.0330561
GO:0072329	monocarboxylic acid catabolic process	0.0330561
GO:0002263	cell activation involved in immune response	0.0336658
GO:0010831	positive regulation of myotube differentiation	0.0340864
GO:0004003	ATP-dependent DNA helicase activity	0.0340864
GO:0032648	regulation of interferon-beta production	0.0340864
GO:0009620	response to fungus	0.0340864
GO:0042692	muscle cell differentiation	0.0346684
GO:0050905	neuromuscular process	0.0348424
GO:0022414	reproductive process	0.0358607
GO:0000003	reproduction	0.0363424
GO:0010977	negative regulation of neuron projection development	0.0366778
GO:0030532	small nuclear ribonucleoprotein complex	0.0366778
GO:0071840	cellular component organization or biogenesis	0.0367877
GO:0006954	inflammatory response	0.0372498
GO:0019835	cytolysis	0.0373176
GO:0032608	interferon-beta production	0.0373176
GO:0097028	dendritic cell differentiation	0.0373176
GO:0045806	negative regulation of endocytosis	0.0373176
GO:0045665	negative regulation of neuron differentiation	0.037464
GO:0002443	leukocyte mediated immunity	0.0378777
GO:0019220	regulation of phosphate metabolic process	0.0383552
GO:0051174	regulation of phosphorus metabolic process	0.0383552
GO:0045580	regulation of T cell differentiation	0.0385619
GO:0002377	immunoglobulin production	0.0385619
GO:0030100	regulation of endocytosis	0.0388351
GO:0055029	nuclear DNA-directed RNA polymerase complex	0.0388351
GO:0030880	RNA polymerase complex	0.0388351
GO:0000428	DNA-directed RNA polymerase complex	0.0388351
GO:0051094	positive regulation of developmental process	0.0393307
GO:0016043	cellular component organization	0.0399076
GO:0014902	myotube differentiation	0.0404944
GO:0035861	site of double-strand break	0.0406611
GO:0038083	peptidyl-tyrosine autophosphorylation	0.0406611
GO:0051926	negative regulation of calcium ion transport	0.0406611
GO:1990777	lipoprotein particle	0.0406611
GO:2001239	regulation of extrinsic apoptotic signaling pathway in absence of ligand	0.0406611
GO:0035306	positive regulation of dephosphorylation	0.0406611
GO:0034358	plasma lipoprotein particle	0.0406611
GO:0043388	positive regulation of DNA binding	0.0406611
GO:0032994	protein-lipid complex	0.0406611
GO:0044712	single-organism catabolic process	0.0416422
GO:0045666	positive regulation of neuron differentiation	0.0416627
GO:0002429	immune response-activating cell surface receptor signaling pathway	0.0424751
GO:0010770	positive regulation of cell morphogenesis involved in differentiation	0.0424751
GO:0005622	intracellular	0.0426416
GO:0051656	establishment of organelle localization	0.043087
GO:0030424	axon	0.0435776
GO:0042113	B cell activation	0.0435776
GO:0034121	regulation of toll-like receptor signaling pathway	0.0441128
GO:1904035	regulation of epithelial cell apoptotic process	0.0441128
GO:0007520	myoblast fusion	0.0441128
GO:0044706	multi-multicellular organism process	0.0445036
GO:0048699	generation of neurons	0.0446925
GO:0022604	regulation of cell morphogenesis	0.0452732
GO:0016477	cell migration	0.0458234
GO:0043168	anion binding	0.0459941
GO:0031349	positive regulation of defense response	0.0459941
GO:0051704	multi-organism process	0.0461117
GO:0046395	carboxylic acid catabolic process	0.0461172
GO:0006631	fatty acid metabolic process	0.0461547
GO:0022408	negative regulation of cell-cell adhesion	0.0465796
GO:0051017	actin filament bundle assembly	0.0465796
GO:0061572	actin filament bundle organization	0.0465796
GO:0032989	cellular component morphogenesis	0.0467114
GO:0051128	regulation of cellular component organization	0.0473624
GO:0008083	growth factor activity	0.0476587
GO:0032413	negative regulation of ion transmembrane transporter activity	0.0476689
GO:0046637	regulation of alpha-beta T cell differentiation	0.0476689
GO:0032479	regulation of type I interferon production	0.0476689
GO:0008285	negative regulation of cell proliferation	0.0481568
GO:0009611	response to wounding	0.0482735
GO:0060249	anatomical structure homeostasis	0.0484891
GO:0048522	positive regulation of cellular process	0.0489994
GO:0043233	organelle lumen	0.0494719
GO:0070013	intracellular organelle lumen	0.0494719
GO:0031974	membrane-enclosed lumen	0.0494719
GO:0044282	small molecule catabolic process	0.0497661

## Sheet: Pathway
Table S4. Functional enrichment of pathway analysis of 343 genes
ID	Term	P-Value
bta05330	Allograft rejection	0.000247488
bta05320	Autoimmune thyroid disease	0.000599535
bta05310	Asthma	0.00103307
bta04664	Fc epsilon RI signaling pathway	0.00317801
bta03022	Basal transcription factors	0.00384226
bta04940	Type I diabetes mellitus	0.00384226
P00023	General transcription regulation	0.00388332
P00055	Transcription regulation by bZIP transcription factor	0.00939539
bta05332	Graft-versus-host disease	0.0122274
bta03320	PPAR signaling pathway	0.0212221
bta04640	Hematopoietic cell lineage	0.0275131
P00036	Interleukin signaling pathway	0.0279933
bta03430	Mismatch repair	0.0406611
bta04514	Cell adhesion molecules (CAMs)	0.0423987
P00049	Parkinson disease	0.0465796
bta05416	Viral myocarditis	0.0508723
bta04660	T cell receptor signaling pathway	0.0610055
bta00650	Butanoate metabolism	0.0628637
bta05321	Inflammatory bowel disease (IBD)	0.0648466
bta04612	Antigen processing and presentation	0.0648466
bta03440	Homologous recombination	0.0668872
bta04145	Phagosome	0.0681563
bta04630	Jak-STAT signaling pathway	0.0728699
bta05133	Pertussis	0.0803831
P00051	TCA cycle	0.0846709
bta04060	Cytokine-cytokine receptor interaction	0.0918518
bta05168	Herpes simplex infection	0.0990138
bta00250	Alanine, aspartate and glutamate metabolism	0.101801
bta05132	Salmonella infection	0.106354
bta03040	Spliceosome	0.113764
P00053	T cell activation	0.115946
bta00071	Fatty acid degradation	0.120767
bta04672	Intestinal immune network for IgA production	0.140513
bta03420	Nucleotide excision repair	0.140513
bta05203	Viral carcinogenesis	0.149154
bta05231	Choline metabolism in cancer	0.155625
bta03460	Fanconi anemia pathway	0.160886
bta01212	Fatty acid metabolism	0.166062
bta00430	Taurine and hypotaurine metabolism	0.174468
bta00061	Fatty acid biosynthesis	0.174468
bta03450	Non-homologous end-joining	0.186559
bta00790	Folate biosynthesis	0.186559
P00001	Adrenaline and noradrenaline biosynthesis	0.210213
bta00120	Primary bile acid biosynthesis	0.210213
P00017	DNA replication	0.244417
bta03030	@@DNA replication	0.394527
bta05169	Epstein-Barr virus infection	0.251165
bta00532	Glycosaminoglycan biosynthesis - chondroitin sulfate / dermatan sulfate	0.255487
bta05140	Leishmaniasis	0.257
bta00563	Glycosylphosphatidylinositol(GPI)-anchor biosynthesis	0.266395
bta05162	Measles	0.272761
bta04925	Aldosterone synthesis and secretion	0.278734
bta05100	Bacterial invasion of epithelial cells	0.278734
bta03010	Ribosome	0.284685
bta00592	alpha-Linolenic acid metabolism	0.298175
bta01040	Biosynthesis of unsaturated fatty acids	0.298175
bta04512	ECM-receptor interaction	0.300425
P00029	Huntington disease	0.305833
bta04950	Maturity onset diabetes of the young	0.30846
bta04392	Hippo signaling pathway -multiple species	0.30846
bta04974	Protein digestion and absorption	0.311233
bta04744	Phototransduction	0.318595
bta04146	Peroxisome	0.322007
bta04727	GABAergic synapse	0.327378
P00046	Oxidative stress response	0.328582
P00010	B cell activation	0.338424
bta00040	Pentose and glucuronate interconversions	0.338424
bta04064	NF-kappa B signaling pathway	0.359341
P04385	Histamine H1 receptor mediated signaling pathway	0.367094
bta05340	Primary immunodeficiency	0.367094
bta04215	Apoptosis - multiple species	0.367094
bta00020	Citrate cycle (TCA cycle)	0.367094
bta05202	Transcriptional misregulation in cancer	0.36865
P00026	Heterotrimeric G-protein signaling pathway-Gi alpha and Gs alpha mediated pathway	0.375117
bta04713	Circadian entrainment	0.375117
bta00410	beta-Alanine metabolism	0.376373
bta04070	Phosphatidylinositol signaling system	0.380342
P00028	Heterotrimeric G-protein signaling pathway-rod outer segment phototransduction	0.385517
bta05143	African trypanosomiasis	0.385517
bta04140	Regulation of autophagy	0.403405
bta05146	Amoebiasis	0.41128
bta00620	Pyruvate metabolism	0.420775
bta04144	Endocytosis	0.425516
bta04650	Natural killer cell mediated cytotoxicity	0.431482
bta04020	Calcium signaling pathway	0.435441
P04391	Oxytocin receptor mediated signaling pathway	0.44589
P00016	Cytoskeletal regulation by Rho GTPase	0.454018
bta04961	Endocrine and other factor-regulated calcium reabsorption	0.454018
bta04919	Thyroid hormone signaling pathway	0.461077
P04394	Thyrotropin-releasing hormone receptor signaling pathway	0.462027
bta00380	Tryptophan metabolism	0.462027
bta05166	HTLV-I infection	0.464401
bta05016	Huntington's disease	0.477263
bta03050	Proteasome	0.477696
bta00520	Amino sugar and nucleotide sugar metabolism	0.477696
bta00565	Ether lipid metabolism	0.477696
bta05145	Toxoplasmosis	0.480303
bta04080	Neuroactive ligand-receptor interaction	0.483501
bta04151	PI3K-Akt signaling pathway	0.484928
P04374	5HT2 type receptor mediated signaling pathway	0.485359
bta00970	Aminoacyl-tRNA biosynthesis	0.485359
bta04510	Focal adhesion	0.492118
bta04270	Vascular smooth muscle contraction	0.494445
bta00330	Arginine and proline metabolism	0.500351
bta00280	Valine, leucine and isoleucine degradation	0.500351
bta05150	Staphylococcus aureus infection	0.507684
bta04611	Platelet activation	0.512917
P00012	Cadherin signaling pathway	0.514909
bta05144	Malaria	0.514909
bta04728	Dopaminergic synapse	0.517466
bta04810	Regulation of actin cytoskeleton	0.535382
bta05134	Legionellosis	0.542767
bta00561	Glycerolipid metabolism	0.542767
bta04015	Rap1 signaling pathway	0.545871
P00057	Wnt signaling pathway	0.548509
bta04310	@@Wnt signaling pathway	0.840335
bta05221	Acute myeloid leukemia	0.556093
bta04910	Insulin signaling pathway	0.565612
bta05031	Amphetamine addiction	0.57536
bta04720	Long-term potentiation	0.57536
bta04721	Synaptic vesicle cycle	0.581596
bta05214	Glioma	0.581596
bta05211	Renal cell carcinoma	0.581596
bta04550	Signaling pathways regulating pluripotency of stem cells	0.582245
bta04924	Renin secretion	0.59976
P00047	PDGF signaling pathway	0.605638
bta04520	Adherens junction	0.605638
bta05230	Central carbon metabolism in cancer	0.605638
bta04014	Ras signaling pathway	0.608974
bta05412	Arrhythmogenic right ventricular cardiomyopathy (ARVC)	0.617138
bta04115	p53 signaling pathway	0.617138
bta04260	Cardiac muscle contraction	0.622762
bta00562	Inositol phosphate metabolism	0.628304
bta04150	mTOR signaling pathway	0.636748
bta04917	Prolactin signaling pathway	0.639146
bta04920	Adipocytokine signaling pathway	0.639146
P00027	Heterotrimeric G-protein signaling pathway-Gq alpha and Go alpha mediated pathway	0.644448
bta04971	Gastric acid secretion	0.644448
bta04022	cGMP-PKG signaling pathway	0.658347
bta05410	Hypertrophic cardiomyopathy (HCM)	0.664891
bta01524	Platinum drug resistance	0.664891
bta05010	Alzheimer's disease	0.668757
bta04970	Salivary secretion	0.684164
bta05414	Dilated cardiomyopathy	0.688807
bta05222	Small cell lung cancer	0.693382
bta05034	Alcoholism	0.695268
bta04912	GnRH signaling pathway	0.69789
bta03015	mRNA surveillance pathway	0.69789
bta04666	Fc gamma R-mediated phagocytosis	0.69789
bta05152	Tuberculosis	0.701616
bta04540	Gap junction	0.706709
bta05323	Rheumatoid arthritis	0.706709
bta04062	Chemokine signaling pathway	0.710933
bta01100	Metabolic pathways	0.715101
bta05032	Morphine addiction	0.719459
bta04915	Estrogen signaling pathway	0.723585
bta00564	Glycerophospholipid metabolism	0.731657
bta04922	Glucagon signaling pathway	0.731657
bta04723	Retrograde endocannabinoid signaling	0.735604
bta04211	Longevity regulating pathway	0.735604
bta04916	Melanogenesis	0.743326
bta04620	Toll-like receptor signaling pathway	0.747103
bta04024	cAMP signaling pathway	0.753937
P00031	Inflammation mediated by chemokine and cytokine signaling pathway	0.761663
bta04933	AGE-RAGE signaling pathway in diabetic complications	0.76517
bta04724	Glutamatergic synapse	0.76517
bta04725	Cholinergic synapse	0.772032
bta05142	Chagas disease (American trypanosomiasis)	0.775387
bta04668	TNF signaling pathway	0.775387
bta04750	Inflammatory mediator regulation of TRP channels	0.775387
bta05200	Pathways in cancer	0.775731
bta01200	Carbon metabolism	0.785162
bta04114	Oocyte meiosis	0.791441
bta04722	Neurotrophin signaling pathway	0.794512
bta04726	Serotonergic synapse	0.797538
bta04670	Leukocyte transendothelial migration	0.809204
bta04142	Lysosome	0.82285
bta00190	Oxidative phosphorylation	0.82546
bta05160	Hepatitis C	0.833063
bta04530	Tight junction	0.847293
bta05012	Parkinson's disease	0.849544
bta04210	Apoptosis	0.853948
bta04010	MAPK signaling pathway	0.854772
bta04261	Adrenergic signaling in cardiomyocytes	0.862374
bta05161	Hepatitis B	0.866404
bta04390	Hippo signaling pathway	0.868374
bta04921	Oxytocin signaling pathway	0.874114
bta04932	Non-alcoholic fatty liver disease (NAFLD)	0.877801
bta05206	MicroRNAs in cancer	0.891543
bta05164	Influenza A	0.903677
bta04360	Axon guidance	0.910584
bta04740	Olfactory transduction	0.999964
